# Supplementary material for: No evidence for a signal in mammalian basal metabolic rate associated with a fossorial lifestyle
Source: Sci Rep. 2024 May 17;14:11297. doi: 10.1038/s41598-024-61595-1 (PMC11101413; doi:10.1038/s41598-024-61595-1)
Supplement: Supplementary file 2 — Supplementary Information 2. [file 41598_2024_61595_MOESM2_ESM.txt]

---
title: "Mammal Study"
output: html_document
---
#R script for "mammal study"
#Using R version 4.1.1

```{r}
#clear R workspace
rm(list=ls())
```

#Install libraries
```{r}
library("ggplot2")
library("GGally")
library("car")

#PMM functions
library(ape) #tree handling
library(caper) #independent contrast
library(plyr)
library(dplyr)
library(MCMCglmm) #mixed models Bayesian
library(sommer) #frequentest mixed PMM
library(phytools) #pretty trees
library(adephylo) #moran's I
library(rotl) #online tree of life
library(phylobase)
library(geiger)
library(emmeans)
library(MuMIn)

#install.packages("devtools")
#devtools::install_github('covaruber/sommer')
```


#Upload mammal database
```{r}
#read in .csv
raw_data <- read.csv("mammalBMRdata.csv", na.strings = "")

#calculate the weighted BMR and body mass of each species
wBMR<- raw_data %>%                                          
  group_by(Species) %>% 
  summarise(weighted.mean(BMR, Sample))

wBody_mass<- raw_data %>%                                          
  group_by(Species) %>% 
  summarise(weighted.mean(Body_mass, Sample))

#add the columns from the second dataframe to the first
combine <- cbind(wBMR, wBody_mass[c(2)])

#read in .csv and remove all rows with duplicated spoecies

raw_data <- read.csv("Full_mammalwith6speciesremoved22.csv", na.strings = "")
raw_data<- distinct(raw_data, Species, .keep_all = TRUE)

#merge two dataframes
PGLS_dat<- merge(raw_data, combine, by='Species')
merge

#rename columns
names(PGLS_dat)[names(PGLS_dat) == 'weighted.mean(BMR, Sample)'] <- 'wBMR'
names(PGLS_dat)[names(PGLS_dat) == 'weighted.mean(Body_mass, Sample)'] <- 'wBody_mass'


#log transform columns
PGLS_dat$wLogBMR<- log10(PGLS_dat$wBMR)
PGLS_dat$wLogBody_mass<- log10(PGLS_dat$wBody_mass)

#calculate the residuals
mod_resid<- lm(wLogBMR ~ wLogBody_mass, data = PGLS_dat)
PGLS_dat$Residuals<- mod_resid$resid

#identify the intercept and slope
summary(mod_resid)
#intercept = 0.513359
#slope = 0.739178


#check to ensure the residuals sum to one (or very close to one!)
sum(PGLS_dat$Residuals)
```


```{r}
#save rows in new dataframe
species_removed<- subset(PGLS_dat, Species %in% c("Mus_musculus", "Mustela_nigripes", "Oryx_leucoryx", "Paranyctimene_raptor"))

# Add multiple columns
library(tibble)
species_removed$Annual_temp <- "NA"
species_removed$Diurnal_temp_range <- "NA"
species_removed$Isothermality <- "NA"
species_removed$Temp_seasonality <- "NA"
species_removed$Annual_temp_range <- "NA"
species_removed$Annual_precip <- "NA"
species_removed$Precip_seasonality <- "NA"
species_removed$Altitude <- "NA"

#read in Mammal WorldClim.csv
WorldClim <- read.csv("Mammal All.csv", na.strings = "")

#merge two dataframes
PGLS_dat2<- merge(PGLS_dat, WorldClim, by='Species')

names(PGLS_dat)[names(PGLS_dat) == 'Species'] <- '*Species'
names(PGLS_dat)[names(PGLS_dat) == 'Species1'] <- 'Species'

#merge two dataframes
PGLS_dat3<- merge(PGLS_dat, WorldClim, by='Species')

names(PGLS_dat3)[names(PGLS_dat3) == 'Species'] <- 'Species1'
names(PGLS_dat3)[names(PGLS_dat3) == '*Species'] <- 'Species'

#add the rows from the second dataframe to the first
PGLS_dat <- do.call("rbind", list(PGLS_dat2, PGLS_dat3, species_removed))


write.csv(PGLS_dat, 'finaldata.csv')

```

```{r}
PGLS_dat$Activity_pattern <- as.factor(PGLS_dat$Activity_pattern)
PGLS_dat$Sociality_Jack <- as.factor(PGLS_dat$Sociality_Jack)
PGLS_dat$Terrestriality <- as.factor(PGLS_dat$Terrestriality)
PGLS_dat$Breeding_seasonality <- as.factor(PGLS_dat$Breeding_seasonality)
PGLS_dat$Sociality_2 <- as.factor(PGLS_dat$Sociality_2)
PGLS_dat$Paternal_care <- as.factor(PGLS_dat$Paternal_care)
PGLS_dat$Diet <- as.factor(PGLS_dat$Diet)

PGLS_dat$Lifespan <- as.numeric(PGLS_dat$Lifespan)
PGLS_dat$Population_density <- as.numeric(PGLS_dat$Population_density)
PGLS_dat$Annual_litters <- as.numeric(PGLS_dat$Annual_litters)
PGLS_dat$Litter_size <- as.numeric(PGLS_dat$Litter_size)
PGLS_dat$Gestation <- as.numeric(PGLS_dat$Gestation)
PGLS_dat$Annual_recruitment <- as.numeric(PGLS_dat$Annual_recruitment)
PGLS_dat$Annual_temp <- as.numeric(PGLS_dat$Annual_temp)
PGLS_dat$Annual_temp_range <- as.numeric(PGLS_dat$Annual_temp_range)
PGLS_dat$Diurnal_temp_range <- as.numeric(PGLS_dat$Diurnal_temp_range)
PGLS_dat$Temp_seasonality <- as.numeric(PGLS_dat$Temp_seasonality)
PGLS_dat$Isothermality <- as.numeric(PGLS_dat$Isothermality)
PGLS_dat$Annual_precip <- as.numeric(PGLS_dat$Annual_precip)
PGLS_dat$Precip_seasonality <- as.numeric(PGLS_dat$Precip_seasonality)
PGLS_dat$Altitude <- as.numeric(PGLS_dat$Altitude)
```


#Phylogenetic tree
```{r}
#make an object of list of Species
species.list2 <- as.character(levels(as.factor(raw_data$Species)))

#lists all the species
species.list2

#is this meant to be changin species from being a character to being a factor?
levels(raw_data$Species)

#shows the structure of the data
str(raw_data)

#duplicate species column and call it "animal"
raw_data$animal <- as.factor(raw_data$Species)

library(rotl) #online tree of life
#searches tree of life and matches to database
taxonomy1 <- tnrs_match_names(species.list2[1:250], context_name = "Mammals", do_approximate_matching = T) #search within the group of mammals
taxonomy2 <- tnrs_match_names(species.list2[251:500], context_name = "Mammals", do_approximate_matching = T)
taxonomy3 <- tnrs_match_names(species.list2[501:750], context_name = "Mammals", do_approximate_matching = T)
taxonomy4 <- tnrs_match_names(species.list2[751:801], context_name = "Mammals", do_approximate_matching = T)

taxonomy <- rbind(taxonomy1, taxonomy2, taxonomy3, taxonomy4)

#downloading a tree with the taxonomy
downloaded.tree <- tol_induced_subtree(ott_ids = taxonomy$ott_id, label_format = "name")

#computes branch length add branch lengths to the tree
downloaded.tree<-compute.brlen(downloaded.tree)

#Plot the downloaded tree
par(mfrow = c(1,1), mar = c(0,0,0,0)+0.5) #dimensions of the plot
plot(downloaded.tree, show.tip.label = T) #false is to hide tip label, true is to show tip label

plotTree(downloaded.tree,type="fan",fsize=0.4,lwd=1,ftype="i")

#Check to see if the tip labels match up to the data
missing.from.new.tree <- as.character(raw_data$animal[!raw_data$animal %in% downloaded.tree$tip.label])
missing.from.new.tree

#is.ultrametric(downloaded.tree)

write.tree(downloaded.tree, file="Mammal1.nwk")
```


#Collinearity
```{r}
#first, run all predictors
mod1<- lm(Residuals ~ Activity_pattern + Annual_litters + Litter_size + Paternal_care + Diet + Annual_recruitment + Annual_temp + Annual_temp_range + Diurnal_temp_range + Temp_seasonality + Isothermality + Annual_precip + Precip_seasonality + Terrestriality + Altitude, data = PGLS_dat)

vif(mod1)

#remove Annual_temp_range and re-run
mod2<- lm(Residuals ~ Activity_pattern + Annual_litters + Litter_size + Paternal_care + Diet + Annual_recruitment + Annual_temp + Diurnal_temp_range + Temp_seasonality + Isothermality + Annual_precip + Precip_seasonality + Terrestriality + Altitude, data = PGLS_dat)

vif(mod2)

#remove Temp_seasonality and re-run
mod3<- lm(Residuals ~ Activity_pattern + Annual_litters + Litter_size + Paternal_care + Diet + Annual_recruitment + Annual_temp + Diurnal_temp_range + Isothermality + Annual_precip + Precip_seasonality + Terrestriality + Altitude, data = PGLS_dat)

vif(mod3)


#VIF = (GVIF^(1/(2*Df)))^2
#all predictors now have a VIF<10
```


#PGLS
```{r}
#run all multi predictors using pgls
#dat=dat[!is.na(dat$animal), ]

#duplicate species column and call it "animal"
PGLS_dat$animal <- as.factor(PGLS_dat$Species)

library(phylolm)

phy<- read.tree("Mammal1.nwk") # read in tree

multi.pred.vars <- c("Activity_pattern", 
                "Terrestriality", 
                     #"Breeding_seasonality", 
                  "Paternal_care", 
                     "Diet", 
                     #"Lifespan", 
                    #"Population_density", 
                     "Annual_litters", 
                 "Litter_size", 
                     #"Gestation", 
                     "Altitude", 
                          "Annual_recruitment", 
                     "Annual_temp", 
                     #"Annual_temp_range", 
                     "Diurnal_temp_range", 
                    #"Temp_seasonality", 
                     "Isothermality", 
                      "Annual_precip", 
                   "Precip_seasonality")


fx.multi <- PGLS_dat[,c("animal","Residuals", multi.pred.vars)] #has species names
#fx.multi <- fx.multi[complete.cases(fx.multi),] #data.frame with all the predictors with no gaps
#px.multi <- drop.tip(phy, setdiff(phy$tip.label, fx.multi$animal)) #new tree if tips need to be dropped
cx.multi <- comparative.data(phy, fx.multi, "animal") #this is the comparative data with animal and tree
form <- formula(paste0("Residuals ~ ", paste(multi.pred.vars, collapse=" + "))) #form is the full model with the predictors. Change the response trait
form
full.mod <- phylolm(form, data = cx.multi$data, phy = cx.multi$phy, model = "lambda")
summary(full.mod)


#set up the cluster
library(parallel)
clusterType <- if(length(find.package("snow", quiet = TRUE))) "SOCK" else "PSOCK"
clust <- try(makeCluster(getOption("cl.cores", 4), type = clusterType)) #change number accorindng to how many predictor traits you wish to be included

clusterEvalQ(clust, library(unmarked))
#need to add your data here
clusterExport(clust, "cx.multi")

#'caper' is needed for PGLS to work with unmarkedFit objects but is not loaded automatically with 'unmarked'.
require(caper)
invisible(clusterCall(clust, "library", "phylolm", character.only = TRUE))
```


#Top models and model averaging
```{r}
library(MuMIn)
system.time(full.combo.results<-pdredge(full.mod, m.lim=c(NA,5), cluster=clust))
full.combo.list=get.models(full.combo.results, subset=TRUE, cluster=clust)

full.combo.results
top.model=get.models(full.combo.results, subset=delta <2)
list(top.model)

model_avg<- model.avg(full.combo.results,subset = delta <2)
summary(model_avg)

#relevel
library(stats)
PGLS_dat$Terrestriality<- relevel(PGLS_dat$Terrestriality, ref = "flying")
PGLS_dat$Activity_pattern<- relevel(PGLS_dat$Activity_pattern, ref = "crepuscular")

system.time(full.combo.results<-pdredge(full.mod, m.lim=c(NA,5), cluster=clust))
full.combo.list=get.models(full.combo.results, subset=TRUE, cluster=clust)

full.combo.results
top.model=get.models(full.combo.results, subset=delta <2)
list(top.model)

model_avg<- model.avg(full.combo.results,subset = delta <2)
summary(model_avg)


#relevel
PGLS_dat$Terrestriality<-   relevel(PGLS_dat$Terrestriality, ref = "terrestrial")
PGLS_dat$Activity_pattern<- relevel(PGLS_dat$Activity_pattern, ref = "diurnal")

system.time(full.combo.results<-pdredge(full.mod, m.lim=c(NA,5), cluster=clust))
full.combo.list=get.models(full.combo.results, subset=TRUE, cluster=clust)

full.combo.results
top.model=get.models(full.combo.results, subset=delta <2)
list(top.model)

model_avg<- model.avg(full.combo.results,subset = delta <2)
summary(model_avg)

#relevel
PGLS_dat$Terrestriality<-   relevel(PGLS_dat$Terrestriality, ref = "semi-fossorial")
PGLS_dat$Activity_pattern<- relevel(PGLS_dat$Activity_pattern, ref = "diurnal")

system.time(full.combo.results<-pdredge(full.mod, m.lim=c(NA,5), cluster=clust))
full.combo.list=get.models(full.combo.results, subset=TRUE, cluster=clust)

full.combo.results
top.model=get.models(full.combo.results, subset=delta <2)
list(top.model)

model_avg<- model.avg(full.combo.results,subset = delta <2)
summary(model_avg)

#relevel
PGLS_dat$Terrestriality<-   relevel(PGLS_dat$Terrestriality, ref = "fossorial")
PGLS_dat$Activity_pattern<- relevel(PGLS_dat$Activity_pattern, ref = "nocturnal")

system.time(full.combo.results<-pdredge(full.mod, m.lim=c(NA,5), cluster=clust))
full.combo.list=get.models(full.combo.results, subset=TRUE, cluster=clust)

full.combo.results
top.model=get.models(full.combo.results, subset=delta <2)
list(top.model)

model_avg<- model.avg(full.combo.results,subset = delta <2)
summary(model_avg)
```


###ONCE THE SIGNIFICANT DETERMINANTS OF RESIDUAL BMR HAVE BEEN DETERMINED, THESE CAN BE FED INTO THE MCMCGLMM BELOW.

#MCMCglmm

#### create a scatter plot
```{r}
raw_data <- read.csv("mammalBMRdata.csv", na.strings = "")


#log transform BMR and Mean_body_mass
raw_data$LogBody_mass<- log10(raw_data$Body_mass)
raw_data$LogBMR<- log10(raw_data$BMR)

#Residual = BMR - Predicted BMR
#y = 0.739178x + 0.513359

#subset for each terrestrial category to extract scaling components per category
dat10 <- raw_data[which(raw_data$Terrestriality == Fossorial), ]
head(dat10)

coef(lm(Log ~ Log, data=raw_data))
mod_resid2<- lm(LogBMR ~ LogBody_mass, data = raw_data)
raw_data$Residuals<- mod_resid$resid

#identify the intercept and slope
summary(mod_resid2)
#intercept = 0.513359
#slope = 0.739178

raw_data$PredictedBMR<- ((0.739178*(raw_data$LogBody_mass))+0.513359)

raw_data$Residuals<- ((raw_data$LogBMR)-(raw_data$PredictedBMR))

sum(raw_data$Residuals)
#note, residuals do not (and should not) sum to zero
```


```{r}
#save rows in new dataframe
species_removed<- subset(raw_data, Species %in% c("Mus_musculus", "Mustela_nigripes", "Oryx_leucoryx", "Paranyctimene_raptor"))

# Add multiple columns
library(tibble)
species_removed$Annual_temp <- "NA"
species_removed$Diurnal_temp_range <- "NA"
species_removed$Isothermality <- "NA"
species_removed$Temp_seasonality <- "NA"
species_removed$Annual_temp_range <- "NA"
species_removed$Annual_precip <- "NA"
species_removed$Precip_seasonality <- "NA"
species_removed$Altitude <- "NA"

#read in Mammal WorldClim.csv
WorldClim <- read.csv("Mammal All.csv", na.strings = "")

#merge two dataframes
PMM<- merge(raw_data, WorldClim, by='Species')

names(raw_data)[names(raw_data) == 'Species'] <- '*Species'
names(raw_data)[names(raw_data) == 'Species1'] <- 'Species'

#merge two dataframes
PMM1<- merge(raw_data, WorldClim, by='Species')

names(PMM1)[names(PMM1) == 'Species'] <- 'Species1'
names(PMM1)[names(PMM1) == '*Species'] <- 'Species'

#add the rows from the second dataframe to the first
raw_data <- do.call("rbind", list(PMM, PMM1, species_removed))

#duplicate species column and call it "animal"
raw_data$animal <- as.factor(raw_data$Species)

write.csv(raw_data, 'finaldata2.csv')

#change categorical predictor traits from categorical to factors
#change character predictor traits from characters to numerical
raw_data$Activity_pattern<-     as.factor(raw_data$Activity_pattern)
raw_data$Sociality_Jack<-       as.factor(raw_data$Sociality_Jack)
raw_data$Terrestriality<-       as.factor(raw_data$Terrestriality)
raw_data$Breeding_seasonality<- as.factor(raw_data$Breeding_seasonality)
raw_data$Sociality_2<-          as.factor(raw_data$Sociality_2)
raw_data$Paternal_care<-        as.factor(raw_data$Paternal_care)
raw_data$Diet<-                 as.factor(raw_data$Diet)

raw_data$Lifespan<-             as.numeric(raw_data$Lifespan)
raw_data$Population_density<-   as.numeric(raw_data$Population_density)
raw_data$Annual_litters <-      as.numeric(raw_data$Annual_litters)
raw_data$Litter_size <-         as.numeric(raw_data$Litter_size)
raw_data$Gestation <-           as.numeric(raw_data$Gestation)
raw_data$Altitude <-            as.numeric(raw_data$Altitude)
raw_data$Annual_recruitment<-   as.numeric(raw_data$Annual_recruitment)
raw_data$Annual_temp <-         as.numeric(raw_data$Annual_temp)
raw_data$Annual_temp_range <-   as.numeric(raw_data$Annual_temp_range)
raw_data$Diurnal_temp_range <-  as.numeric(raw_data$Diurnal_temp_range)
raw_data$Temp_seasonality <-    as.numeric(raw_data$Temp_seasonality)
raw_data$Isothermality <-       as.numeric(raw_data$Isothermality)
raw_data$Annual_precip <-       as.numeric(raw_data$Annual_precip)
raw_data$Precip_seasonality <-  as.numeric(raw_data$Precip_seasonality)


phy<- read.tree("Mammal1.nwk") # read in tree


#Delete NA dat
raw_data <- raw_data[!(is.na(raw_data$Residuals))& 
                       !(is.na(raw_data$Annual_temp))&
                       !(is.na(raw_data$Diurnal_temp_range))& 
                       !(is.na(raw_data$Paternal_care))& 
                       !(is.na(raw_data$Terrestriality)),] #ADD OR REMOVE SIGINIFICANT PREDICTOR TRAITS


#Run a phylogenetic mixed model using MCMCglmm for BMR.
iterations <- 130000
thinning   <- 100
burnin     <- 30000

prior1.1.inverse.Wishart <- list(G = list(G1 = list(V = 1, nu = 0.001)), R = list(V = 1, nu = 0.001))

MCMCglmm_model <- MCMCglmm(Residuals ~ Annual_temp + Diurnal_temp_range + Paternal_care + Terrestriality,  #your own predictors and response obviously
                     random = ~animal,    #this is your species
                     pedigree = phy,      #this is your tree
                     data = raw_data,       #this is your data
                     family = "gaussian",  #not important, keep the same
                     nitt = iterations, thin = thinning, burnin = burnin,        #not important, keep the same
                   prior = prior1.1.inverse.Wishart,          #not important, keep the same
                     verbose = TRUE)           #not important, keep the same

summary(MCMCglmm_model) #output


#relevel
library(stats)
raw_data$Terrestriality<-   relevel(raw_data$Terrestriality, ref = "flying")
#raw_data$Activity_pattern<- relevel(raw_data$Activity_pattern, ref = "crepuscular")

MCMCglmm_model <- MCMCglmm(Residuals ~ Annual_temp + Diurnal_temp_range + Paternal_care + Terrestriality,  #your own predictors and response obviously
                     random = ~animal,    #this is your species
                     pedigree = phy,      #this is your tree
                     data = raw_data,       #this is your data
                     family = "gaussian",       #not important, keep the same
                     nitt = iterations, thin = thinning, burnin = burnin,        #not important, keep the same
                   prior = prior1.1.inverse.Wishart,          #not important, keep the same
                     verbose = TRUE)           #not important, keep the same

summary(MCMCglmm_model) #output


#relevel
raw_data$Terrestriality<-   relevel(raw_data$Terrestriality, ref = "terrestrial")
#raw_data$Activity_pattern<- relevel(raw_data$Activity_pattern, ref = "diurnal")

MCMCglmm_model <- MCMCglmm(Residuals ~ Annual_temp + Diurnal_temp_range + Paternal_care + Terrestriality,  #your own predictors and response obviously
                     random = ~animal,    #this is your species
                     pedigree = phy,      #this is your tree
                     data = raw_data,       #this is your data
                     family = "gaussian",       #not important, keep the same
                     nitt = iterations, thin = thinning, burnin = burnin,        #not important, keep the same
                   prior = prior1.1.inverse.Wishart,          #not important, keep the same
                     verbose = TRUE)           #not important, keep the same

summary(MCMCglmm_model) #output


#relevel
raw_data$Terrestriality<-   relevel(raw_data$Terrestriality, ref = "fossorial")
#raw_data$Activity_pattern<- relevel(raw_data$Activity_pattern, ref = "nocturnal")

MCMCglmm_model <- MCMCglmm(Residuals ~ Annual_temp + Diurnal_temp_range + Paternal_care + Terrestriality,  #your own predictors and response obviously
                     random = ~animal,    #this is your species
                     pedigree = phy,      #this is your tree
                     data = raw_data,       #this is your data
                     family = "gaussian",       #not important, keep the same
                     nitt = iterations, thin = thinning, burnin = burnin,        #not important, keep the same
                   prior = prior1.1.inverse.Wishart,          #not important, keep the same
                     verbose = TRUE)           #not important, keep the same

summary(MCMCglmm_model) #output


#relevel
raw_data$Terrestriality<-   relevel(raw_data$Terrestriality, ref = "semi-fossorial")
#raw_data$Activity_pattern<- relevel(raw_data$Activity_pattern, ref = "nocturnal")

MCMCglmm_model <- MCMCglmm(Residuals ~ Annual_temp + Diurnal_temp_range + Paternal_care + Terrestriality,  #your own predictors and response obviously
                     random = ~animal,    #this is your species
                     pedigree = phy,      #this is your tree
                     data = raw_data,       #this is your data
                     family = "gaussian",       #not important, keep the same
                     nitt = iterations, thin = thinning, burnin = burnin,        #not important, keep the same
                   prior = prior1.1.inverse.Wishart,          #not important, keep the same
                     verbose = TRUE)           #not important, keep the same

summary(MCMCglmm_model) #output


#calculate lambda from this
lambda <- MCMCglmm_model$VCV[,'animal']/(MCMCglmm_model$VCV[,'animal']+MCMCglmm_model$VCV[,'units']) #this doesn't need to change, except what you call your model. 

mean(lambda) #your lambda/heritability

HPDinterval(lambda) #95% confidence interval for lambda
```

#End of script
