# Supplementary material for: No evidence for a signal in mammalian basal metabolic rate associated with a fossorial lifestyle
Source: Sci Rep. 2024 May 17;14:11297. doi: 10.1038/s41598-024-61595-1 (PMC11101413; doi:10.1038/s41598-024-61595-1)
Supplement: Supplementary file 3 — Supplementary Information 3. [file 41598_2024_61595_MOESM3_ESM.csv]

N	Species	Study_N	Species1	Subsp.W.R	Species.original..name.used.in.study.	Species.Nexus	Alternative.species.name	Common.Name	Order	Domestic	Authors	Cited.value	Source.unavailable	Secondary.reference	Sample_size	Body_mass	BMR	BMRpercent	Activity_pattern	Lifespan	Population_density	Annual_litters	Litter_size	Gestation	Sociality_Jack	Terrestriality	Breeding_seasonality	Sociality_2	Paternal_care	Diet	Annual_recruitment	N_geog_pop	wBMR	wBody_mass	wLogBMR	wLogBody_mass	Annual_temp	Diurnal_temp_range	Isothermality	Temp_seasonality	Annual_temp_range	Annual_precip	Precip_seasonality	Altitude
1	Abrothrix_andinus	863	NA	NA	Abrothrix andinus	Chroeomys andinus	NA	Andean akodont	RodMyom	0	Bozinovic & Rosenmann (1988a)	0	0	NA	8	34.6	64.7	205	diurnal	NA	NA	NA	NA	NA	NA	terrestrial	seasonal	NA	NA	omnivore	NA	1	52.14066667	28.78666667	1.71717658	1.459191379	6.729547949	16.52031123	65.83910084	2889.537168	24.91441698	167.2154702	107.8851502	3930.464393
2	Abrothrix_lanosus	869	NA	NA	Akodon lanosus	Akodon lanosus	NA	Woolly grass mouse	RodMyom	0	Bozinovic & Novoa	1	0	Bozinovic (1992b)	1	24	45.6	189	nocturnal	NA	NA	NA	NA	NA	NA	terrestrial	seasonal	NA	NA	omnivore	NA	3	45.6	24	1.658964843	1.380211242	5.838500896	8.616192288	48.46136712	3260.284099	17.58198007	468.2622859	18.77409781	154.8652138
3	Abrothrix_longipilis	870	NA	NA	Abrothrix longipilis	Akodon longipilis	NA	Long-haired akodont	RodMyom	0	Bozinovic & Rosenmann (1988a)	0	0	NA	5	42.3	57.5	157	nocturnal	NA	2777.2	NA	3.7	NA	solitary	semi-fossorial	seasonal	solitary	NA	omnivore	NA	4	57.5	42.3	1.759667845	1.626340367	7.028498555	9.870360724	49.47583483	3833.005818	19.87981966	303.8115674	28.6995385	245.2057417
4	Abrothrix_olivaceus	871	NA	NA	Abrothrix olivaceus	Akodon olivaceus	NA	Olive grass mouse	RodMyom	0	Bozinovic & Rosenmann (1988a)	0	0	NA	6	27	49.4	188	nocturnal	12	3211.81	2	5.34	NA	solitary	semi-fossorial	seasonal	solitary	no	omnivore	11	2	51.645	28.325	1.713028282	1.452169919	8.744084571	8.360340224	47.46672726	3341.932345	17.45176379	1436.809376	22.19047738	325.3085851
5	Acinonyx_jubatus	111	NA	NA	Acinonyx jubatus	Acinonyx jubatus	NA	Cheetah	Carniv	0	Taylor & Rowntree (1973)	0	0	NA	2	39000	13260	250	diurnal	246	0.01	0.65	3.04	94	solitary	terrestrial	aseasonal	solitary	no	carnivore	2	46	11121.15	38450	4.046149698	4.584896344	23.25867634	14.22519182	60.98699781	2989.480874	23.80945433	547.813866	94.75134027	722.308647
6	Acomys_cahirinus	1179	NA	NA	Acomys cahirinus	Acomys cahirinus	NA	Cairo spiny mouse	RodMyom	0	Shkolnik & Borut (1969)	0	0	NA	71	42	46.2	127	nocturnal	70.8	2366.22	3.5	2.47	38.54	facultative	semi-fossorial	seasonal	group_living	yes	omnivore	9	3	48.4232	43.413	1.685053486	1.637619798	22.8655812	15.4180529	45.89827854	6263.863526	33.28478464	23.70740554	58.00224995	569.653257
7	Acomys_russatus	1185	NA	NA	Acomys russatus	Acomys russatus	NA	Golden spiny mouse	RodMyom	0	Shkolnik & Borut (1969)	0	0	NA	83	51.1	40.84	97	diurnal	32	3487.07	NA	2.5	39	facultative	semi-fossorial	aseasonal	group_living	no	omnivore	NA	3	43.02841463	57.48231707	1.633755345	1.759534266	20.84896231	14.04558677	47.12453718	5828.348804	29.93809062	64.40322287	74.58557807	691.1866458
8	Acomys_spinosissimus	1193	NA	NA	Acomys spinosissimus	Acomys spinosissimus	NA	Spiny mouse	RodMyom	0	Perrin & Downs (1994)	0	0	NA	9	27.02	44.15	168	nocturnal	32	204.07	NA	2.71	NA	facultative	semi-fossorial	seasonal	group_living	no	omnivore	NA	1	44.15	27.02	1.644930708	1.431685345	21.41137338	13.05616087	58.80174032	2702.332898	22.01941754	823.1697658	109.6114717	723.4553452
9	Acomys_subspinosus	1194	NA	NA	Acomys subspinosus	Acomys subspinosus	NA	Cape spiny mouse	RodMyom	0	Perrin & Downs (1994)	0	0	NA	9	32.26	83.46	278	nocturnal	32	3543.88	NA	NA	NA	facultative	semi-fossorial	aseasonal	group_living	no	omnivore	NA	1	83.46	32.26	1.92147838	1.508664363	16.38596418	13.72522008	54.82275918	3824.324774	24.7017164	393.2124256	35.17480848	484.7517452
10	Aconaemys_fuscus	755	NA	NA	Aconaemys fuscus	Aconaemys fuscus	NA	Chilean rock rat	RodHystrico	0	Contreras (1983)	0	0	NA	2	112	121	163	nocturnal	NA	NA	NA	NA	NA	facultative	semi-fossorial	seasonal	group_living	no	herbivore	NA	1	121	112	2.08278537	2.049218023	7.650275953	14.44271851	54.60563337	4371.70991	26.23876678	962.7915769	79.81477463	1574.134533
11	Acrobates_pygmaeus	1643	NA	NA	Acrobates pygmaeus	Acrobates pygmaeus	NA	Feathertail glider	Diproto	0	Fleming (1985)	0	0	NA	11	14	15.12	93	nocturnal	86.4	899.99	NA	2	NA	facultative	terrestrial	aseasonal	group_living	no	omnivore	NA	3	15.12	14	1.179551791	1.146128036	19.89872848	9.765100426	48.72189511	3653.931415	19.9752773	1174.804997	37.3086976	138.469837
12	Aepyprymnus_rufescens	1681	NA	NA	Aepyprymnus rufescens	Aepyprymnus rufescens	NA	Rufous rat-kangaroo	Diproto	0	Wallis & Farrell (1992)	0	0	NA	6	3000	1240	152	nocturnal	96	40	3	1.03	23	solitary	terrestrial	aseasonal	NA	no	omnivore	3	1	1171.6	2928	3.068779363	3.466571072	21.11597192	13.411236	51.74960342	4237.960722	25.22680283	703.2543968	55.2044534	304.5603279
13	Ailurus_fulgens	190	NA	NA	Ailurus fulgens	Ailurus fulgens	NA	Red panda	Carniv	0	McNab (1988b)	0	0	NA	2	5740	878.2	67	diurnal	228	37	1	2.02	134	solitary	terrestrial	seasonal	solitary	no	herbivore	2	1	1623.191667	6049.166667	3.210369804	3.78169555	8.638072802	11.50679896	44.30024022	5188.15251	25.95871858	971.2145552	89.86458041	2998.245822
14	Akodon_albiventer	874	NA	NA	Akodon albiventer	Akodon albiventer	NA	White-bellied grass mouse	RodMyom	0	Bozinovic & Novoa	1	0	Bozinovic (1992b)	1	31	46.5	160	diurnal	NA	NA	NA	NA	NA	solitary	terrestrial	seasonal	solitary	NA	carnivore	NA	1	46.5	31	1.667452953	1.491361694	7.541492576	17.36963821	66.19468738	2912.936194	25.752108	251.0157136	117.1460952	3935.212136
15	Akodon_azarae	875	NA	NA	Akodon azarae	Akodon azarae	NA	Azara's akodont	RodMyom	0	Dalby & Heath (1976)	0	0	NA	2	23.5	40	168	cathemeral	12	7679.65	1	4.05	23	solitary	terrestrial	seasonal	solitary	no	omnivore	4	60	38.9925	24.545	1.590981081	1.389963036	16.28922746	11.25590638	45.29708872	4667.628553	24.54571991	804.1612882	24.87079204	5.003596632
16	Alcelaphus_buselaphus	2	NA	cokii	Alcelaphus buselaphus cokii	Alcelaphus buselaphus	NA	Hartebeest	Artio	0	Finch (1972)	0	0	NA	2	98000	30024	290	diurnal	270	3.65	1.13	1	242.66	facultative	terrestrial	seasonal	group_living	no	herbivore	1	15	30024	98000	4.477468551	4.991226076	22.4714429	13.47789033	66.72560712	1990.531637	20.28058565	923.3995345	77.01823186	902.1489303
17	Alouatta_palliata	537	NA	NA	Alouatta palliata	Alouatta palliata	NA	Golden mantled howler monkey	Prima	0	Milton et al. (1979)	0	0	NA	2	4670	2060	183	diurnal	300	58.99	0.6	1	180	obligate	terrestrial	aseasonal	group_living	no	herbivore	1	990	2060	4670	3.31386722	3.669316881	26.39343704	8.648073243	76.14062415	712.9733865	11.3381642	2758.1575	63.87397238	21.0287882
18	Alticola_argentatus	878	NA	NA	Alticola argentatus	Alticola argentatus	NA	Silver mountain vole	RodMyom	0	Weiner & Gorecki (1981)	0	0	NA	1	52.9	127	295	diurnal	NA	NA	2.5	3.6	NA	semi_facultative	terrestrial	aseasonal	solitary	no	herbivore	9	na	127	52.9	2.103803721	1.723455672	2.535647926	12.38601778	29.89618332	9728.867996	40.20826399	333.186271	76.97484402	2520.250042
19	Amblysomus_hottentotus	500	NA	NA	NA	Amblysomus hottentotus	NA	Hottentot golden mole	Afro	0	Kuyper (1979)	0	1	McNab (2008a)	1	70	84.66	161	cathemeral	12	1000	2	2	NA	solitary	fossorial	aseasonal	solitary	no	omnivore	4	1	86.80911765	68.86764706	1.938565342	1.838015245	16.85192482	13.10057769	57.34817104	3190.201136	22.3804406	796.8830779	55.72542414	990.6133809
20	Ametrida_centurio	255	NA	NA	Ametrida minor	Ametrida centurio	NA	Little white-shouldered bat	Chiro	0	McNab (1969,1989)	0	0	NA	1	10.5	21.9	166	nocturnal	NA	NA	1	0.98	NA	NA	flying	seasonal	NA	no	herbivore	1	14	21.9	10.5	1.340444115	1.021189299	26.50656176	7.484367757	80.15220141	466.0442625	9.288242943	1762.430348	61.44425012	33.17541317
21	Ammospermophilus_leucurus	1409	NA	NA	Citellus leucurus	Ammospermophilus leucurus	NA	White-tailed antelope squirrel	RodSciuro	0	Dawson (1955)	0	0	NA	4	79.2	102.96	178	diurnal	134.4	14.49	1.25	8	29.38	semi_facultative	semi-fossorial	seasonal	group_living	no	omnivore	10	6	92.32309859	86.93661972	1.965310372	1.93920275	19.35669136	15.72428193	54.94379338	4873.087348	29.05570865	143.3332481	73.69381302	417.8366013
22	Anoura_caudifer	256	NA	NA	Anoura caudifera	Anoura caudifera	NA	Tailed tailless bat	Chiro	0	McNab (1969,1989)	0	0	NA	18	11.5	35.1	248	nocturnal	NA	NA	1	0.99	107.97	facultative	flying	seasonal	group_living	no	omnivore	1	1	33.14	11.444	1.520352504	1.058577849	25.03812323	10.80236122	73.60170059	815.9564446	14.20183497	1745.954701	55.11406604	288.3327081
23	Anoura_latidens	258	NA	NA	Anoura latidens	Anoura latidens	NA	Broad-toothed tailless bat	Chiro	0	Soriano et al. (2002)	0	0	NA	1	13.5	36.6	230	nocturnal	NA	NA	NA	NA	NA	facultative	flying	seasonal	group_living	no	omnivore	NA	3	36.6	13.5	1.563481085	1.130333768	20.50693368	11.28472781	83.60093048	464.3906994	13.51630637	1816.994939	48.67226919	1340.690391
24	Antechinomys_laniger	1542	NA	NA	Antechinomys spenceri	Sminthopsis laniger	NA	Kultarr	Dasyuro	0	MacMillen & Nelson (1969)	0	0	NA	3	24.2	23.72	98	nocturnal	NA	NA	1.5	5.99	NA	solitary	semi-fossorial	NA	NA	NA	NA	9	NA	25.50857143	26.02857143	1.406686137	1.415450333	22.62433918	14.38538041	48.05762689	5573.283039	29.7680298	321.1899909	58.0749799	258.2450414
25	Antechinus_flavipes	1544	NA	NA	Antechinus flavipes	Antechinus flavipes	NA	Yellow-footed antechinus	Dasyuro	0	Geiser (1985)	0	0	NA	1	26	12.5	49	nocturnal	42	688.83	1	8.54	28	solitary	terrestrial	seasonal	solitary	no	omnivore	9	7	37.39825	38.5875	1.57285128	1.586446642	17.45779972	11.08075702	52.43251508	3604.53562	21.29203588	983.4471584	53.87186804	178.2927241
26	Antechinus_stuartii	1546	NA	NA	Antechinus stuartii	Antechinus stuartii	NA	Brown antechinus	Dasyuro	0	MacMillen & Nelson (1969)	0	0	NA	2	22.1	33.81	149	nocturnal	36	328.78	1	6.89	28.15	solitary	terrestrial	seasonal	solitary	no	carnivore	7	3	34.20125	28.95	1.534041979	1.461648568	16.21163938	9.854448899	48.39177855	3717.42735	20.13389532	1223.096346	27.1282624	157.6179705
27	Antechinus_swainsonii	1549	NA	NA	Antechinus swainsonii	Antechinus swainsonii	NA	Dusky antechinus	Dasyuro	0	Chappell & Dawson (1994)	0	0	NA	6	66.9	63.82	125	nocturnal	24	974.49	1	8.24	29.69	solitary	terrestrial	seasonal	solitary	no	omnivore	8	6	63.82	66.9	1.8049568	1.825426118	12.66927763	10.43609908	49.21474833	3669.940081	21.03344599	940.6237539	30.59831252	296.8808465
28	Antilocapra_americana	1	NA	NA	Antilocapra americana	Antilocapra americana	NA	Pronghorn	Artio	0	Wesley et al. (1973)	0	0	NA	4	37800	10586	205	cathemeral	186	0.82	1	1.85	247.99	facultative	terrestrial	seasonal	group_living	no	herbivore	2	35	10586	37800	4.02473189	4.5774918	11.58489828	16.16022116	42.20183256	7958.058077	38.79124662	368.3637344	45.56616533	1377.860688
29	Antrozous_pallidus	339	NA	NA	Antrozous pallidus	Antrozous pallidus	NA	Pallid bat	Chiro	0	Licht & Leitner (1967)	0	0	NA	4	22	19.2	85	nocturnal	109.2	NA	1	1.78	60	facultative	flying	seasonal	group_living	no	carnivore	2	7	19.2	22	1.283301229	1.342422681	20.9117383	10.79310886	48.88983638	4213.889191	22.76784568	848.7327054	60.31694231	211.602789
30	Aotus_trivirgatus	534	NA	NA	Aotus trivirgatus	Aotus trivirgatus	NA	Northern night monkey	Prima	0	Scholander et al. (1950)	0	0	NA	1	820	416.7	131	nocturnal	361.2	24.37	1.28	1.12	133	obligate	terrestrial	aseasonal	social_monogamy	yes	omnivore	1	1	468.6857143	1010	2.670881716	3.004321374	26.78664186	9.969466674	84.45119699	438.4950093	11.48096249	2303.379438	48.8809874	121.9793328
31	Aplodontia_rufa	1408	NA	NA	Aplodontia rufa	Aplodontia rufa	NA	Mountain beaver	RodSciuro	0	McNab (1979b)	0	0	NA	3	630	277.2	106	cathemeral	120	778.39	1	3.14	29	solitary	semi-fossorial	seasonal	solitary	no	herbivore	3	5	277.2	630	2.442793226	2.799340549	10.58441229	11.78929234	51.064588	4197.848694	23.55886236	1063.820928	77.98841757	649.8729242
32	Apodemus_agrarius	1195	NA	NA	Apodemus agrarius	Apodemus agrarius	NA	Striped field mouse	RodMyom	0	Gorecki (1969)	0	0	NA	20	21.2	66.78	303	diurnal	48	1098.35	3.17	5.72	19.89	solitary	semi-fossorial	aseasonal	solitary	no	herbivore	18	198	70.25407407	22.02185185	1.846671514	1.342853837	6.147657514	6.793373569	23.19677604	7786.449776	29.03178903	656.9670634	30.00114688	16.56194124
33	Apodemus_alpicola	1197	NA	NA	Apodemus alpicola	Apodemus alpicola	NA	Alpine field mouse	RodMyom	0	Aeschimann et al. (1998)	0	0	NA	5	31.1	55.4	190	nocturnal	NA	NA	NA	NA	NA	NA	semi-fossorial	NA	NA	NA	herbivore	NA	1	55.4	31.1	1.743509765	1.492760389	3.583806057	7.824024032	30.51527008	6053.643463	25.1118103	1213.179941	25.71604414	1623.921343
34	Apodemus_argenteus	1198	NA	NA	Apodemus argenteus	Apodemus argenteus	NA	Small Japanese field mouse	RodMyom	0	Sekijima (1995)	0	0	NA	8	15.7	49.3	278	nocturnal	NA	NA	NA	4.12	NA	NA	terrestrial	NA	NA	NA	herbivore	NA	19	49.3	15.7	1.692846919	1.195899652	14.06903452	7.562979457	25.70323586	7526.376921	28.98641765	1977.577797	41.73817171	170.5457333
35	Apodemus_chevrieri	1199	NA	NA	Apodemus chevrieri	Apodemus chevrieri	NA	Chevrier's field mouse	RodMyom	0	Zhu et al. (2008)	0	0	NA	7	32.56	87.91	291	diurnal	NA	NA	NA	NA	NA	NA	NA	NA	NA	NA	herbivore	NA	3	114.8552553	37.05021277	2.060150872	1.568790706	10.79622285	10.87615773	34.17663559	7027.205289	30.78936408	1033.004428	73.28935905	2050.145761
36	Apodemus_flavicollis	1204	NA	NA	Apodemus flavicollis	Apodemus flavicollis	NA	Yellow-necked mouse	RodMyom	0	Cygan (1985)	0	0	NA	7	25.9	75.11	294	nocturnal	54	1770	2.8	5.54	24.5	solitary	semi-fossorial	seasonal	solitary	no	herbivore	16	1533	61.72716418	30.17761194	1.790476325	1.47968487	7.164091069	7.12747995	25.27508892	7240.788419	27.78032067	634.8781471	30.0653803	16.72067906
37	Apodemus_mystacinus	1211	NA	NA	Apodemus mystacinus	Apodemus mystacinus	NA	Eastern broad-toothed field mouse	RodMyom	0	Haim & Yahav (1982)	0	0	NA	5	40.4	27.88	79	nocturnal	NA	NA	2	2.84	23	semi_facultative	semi-fossorial	seasonal	solitary	NA	omnivore	6	7	47.952	36.44	1.680806726	1.561578368	16.09627935	9.482052823	35.57215555	6045.145418	25.94718405	592.64051	86.37538086	545.2386814
38	Apodemus_speciosus	1217	NA	NA	Apodemus speciosus	Apodemus speciosus	NA	Large Japanese field mouse	RodMyom	0	Sekijima (1995)	0	0	NA	12	34.2	53.69	172	nocturnal	NA	NA	NA	4.47	23.5	solitary	NA	seasonal	solitary	NA	omnivore	NA	29	61.36666667	32.30666667	1.787932534	1.509292151	14.24788382	7.081166794	25.33633266	7162.817429	27.54339646	2066.744236	39.28003952	163.5013666
39	Apodemus_sylvaticus	1220	NA	NA	NA	Apodemus sylvaticus	NA	Long-tailed field mouse	RodMyom	0	Haim et al. (1986)	0	1	Haim & Izhaki (1993)	1	23.9	43.26	180	nocturnal	75.6	780	3.83	5.18	23.68	solitary	semi-fossorial	seasonal	solitary	no	herbivore	20	426	44.165	22.16071429	1.645078235	1.345583754	7.486984374	4.839881703	28.39316644	4350.262422	16.87716877	1616.457222	31.24540297	54.62176512
40	Apodemus_witherbyi	1226	NA	NA	NA	Apodemus hermonensis	NA	Steppe field mouse	RodMyom	0	Haim et al. (1993)	0	1	Haim & Izhaki (1995)	6	20.5	50	232	nocturnal	NA	NA	NA	4.5	NA	NA	semi-fossorial	seasonal	NA	NA	omnivore	NA	7	48.9	20.05	1.689308859	1.302114377	14.26362902	9.612707432	31.21451088	7755.439915	30.92871118	452.4382297	64.39561553	467.6481288
41	Arborimus_pomo	879	NA	NA	Arborimus longicaudus	Arborimus pomo	NA	Sonoma tree vole	RodMyom	0	McNab (1992c)	0	0	NA	4	21.8	58.9	261	nocturnal	NA	NA	2	1.5	32.33	solitary	terrestrial	aseasonal	solitary	NA	herbivore	3	1	58.9	21.8	1.770115295	1.338456494	11.29699632	13.71495981	51.88160655	4470.109341	26.261792	1329.095559	81.91116656	471.421994
42	Arctictis_binturong	214	NA	NA	Arctictis binturong	Arctictis binturong	NA	Binturong	Carniv	0	McNab (1995)	0	0	NA	2	14280	1128.1	44	nocturnal	324	NA	2	2.63	91.5	solitary	terrestrial	seasonal	solitary	yes	herbivore	5	10	1128.1	14280	3.052347599	4.154728207	26.34281567	8.636135141	81.38899639	632.8594241	10.99032132	2566.353655	41.43256424	106.0215092
43	Arctocebus_calabarensis	612	NA	NA	Arctocebus calabarensis	Arctocebus calabarensis	NA	Calabar potto	Prima	0	Hildwein (1972b)	0	0	NA	2	206	131	113	nocturnal	156	6.2	1.5	1	134	solitary	terrestrial	seasonal	solitary	no	omnivore	2	1	131	206	2.117271296	2.31386722	26.2613354	9.007594286	74.35520723	946.7425301	12.19058329	2192.981345	68.44637737	143.1375147
44	Arctogalidia_trivirgata	215	NA	NA	Arctogalidia trivirgata	Arctogalidia trivirgata	NA	Small-toothed palm civet	Carniv	0	McNab (1995)	0	0	NA	4	2010	552.8	91	nocturnal	193.2	NA	2	2.5	45.95	solitary	terrestrial	aseasonal	solitary	NA	omnivore	5	81	552.8	2010	2.742568034	3.303196057	26.6218924	8.651017573	80.66826529	514.2036976	10.84436346	2767.079938	42.57005999	59.39089965
45	Artibeus_concolor	260	NA	NA	Artibeus concolor	Artibeus concolor	NA	Brown fruit-eating bat	Chiro	0	McNab (1969,1989)	0	0	NA	7	19.7	32.9	157	nocturnal	NA	NA	2	NA	NA	semi_facultative	flying	seasonal	NA	NA	herbivore	NA	1	32.9	19.7	1.517195898	1.294466226	26.11174033	9.864925317	79.17086562	505.1025518	12.23687292	2228.432512	54.32361887	154.0538318
46	Artibeus_fimbriatus	261	NA	NA	Artibeus fimbriatus	Artibeus fimbriatus	NA	Fringed fruit-eating bat	Chiro	0	Cruz-Neto et al. (2001)	0	0	NA	4	63.9	77.96	158	nocturnal	NA	NA	2	1	NA	semi_facultative	flying	seasonal	group_living	no	herbivore	2	1	77.96	63.9	1.89187183	1.805500858	20.87510213	11.57950679	61.05664825	2529.012679	19.15006265	1420.026793	37.01918665	453.4157242
47	Artibeus_hirsutus	266	NA	NA	Artibeus hirsutus	Artibeus hirsutus	NA	Hairy fruit-eating bat	Chiro	0	Carpenter & Graham (1967)	0	0	NA	1	51.5	121.5	288	nocturnal	NA	NA	NA	0.98	NA	semi_facultative	flying	seasonal	group_living	NA	herbivore	NA	9	121.5	51.5	2.084576278	1.711807229	24.81096393	15.5956404	60.3329941	4013.872268	25.51259418	596.1514531	115.2785361	65.67335834
48	Artibeus_jamaicensis	262	NA	NA	Artibeus jamaicensis	Artibeus jamaicensis	NA	Jamaican fruit-eating bat	Chiro	0	McNab (1969,1989)	0	0	NA	4	45.2	56.5	147	nocturnal	230.4	NA	2	1	240	semi_facultative	flying	seasonal	group_living	no	omnivore	2	28	56.5	45.2	1.752048448	1.655138435	25.53784602	8.705254715	70.01704005	1245.953974	12.38180129	1607.663312	52.74412281	113.0355905
49	Artibeus_lituratus	263	NA	NA	Artibeus lituratus	Artibeus lituratus	NA	Great fruit-eating bat	Chiro	0	McNab (1969,1989)	0	0	NA	6	70.1	84.8	161	nocturnal	NA	NA	2	1	106.45	semi_facultative	flying	seasonal	group_living	no	herbivore	2	19	83.07415227	67.94833333	1.919465918	1.832178809	25.10863223	13.07364224	66.49356443	2845.073715	20.34066454	1134.043856	93.58498484	54.10325315
50	Arvicola_amphibius	880	NA	NA	Arvicola terrestris	Arvicola terrestris	NA	European water vole	RodMyom	0	Drozdz et al. (1971)	0	0	NA	9	97.5	113.1	168	nocturnal	30	57067.85	3.5	4.76	21	solitary	semi-fossorial	seasonal	solitary	no	herbivore	17	na	113.1	97.5	2.053462605	1.989004616	5.687439099	7.133306507	25.16827822	7515.521358	28.71483413	754.8973797	30.62719197	44.80429888
51	Aselliscus_tricuspidatus	223	NA	NA	Aselliscus tricuspidatus	Aselliscus tricuspidatus	NA	Temminck's Asian trident bat	Chiro	0	Bonaccorso & McNab (2003)	0	0	NA	2	4.2	7.14	105	nocturnal	NA	NA	1.5	0.99	NA	semi_facultative	flying	seasonal	group_living	NA	carnivore	1	54	7.14	4.2	0.853698212	0.62324929	26.34646465	6.741245306	84.03012232	443.9494858	8.012625697	3338.277389	21.74129194	96.15458006
52	Atelerix_albiventris	398	NA	NA	Erinaceus albiventris	Atelerix albiventris	NA	Four-toed hedgehog	Erinaco	0	McNab (1980)	0	0	NA	2	450	146.7	72	nocturnal	30	NA	1	3.81	35.99	solitary	terrestrial	aseasonal	solitary	no	omnivore	4	1	146.7	450	2.166430114	2.653212514	26.71067608	13.37106461	64.98110499	1548.908342	19.93856162	863.7886003	101.9531354	441.3509158
53	Atelerix_frontalis	399	NA	NA	Atelerix frontalis	Atelerix frontalis	NA	Southern African hedgehog	Erinaco	0	Gillies et al. (1991)	0	0	NA	1	375	86.25	48	nocturnal	36	NA	1.5	5.4	35	solitary	terrestrial	aseasonal	solitary	no	omnivore	8	2	86.25	375	1.935759104	2.574031268	19.97702111	15.99008847	57.83723553	3693.981557	27.29542029	446.2723952	93.00262704	1179.486041
54	Auliscomys_boliviensis	881	NA	NA	Auliscomys boliviensis	Auliscomys boliviensis	NA	Bolivean big-eared mouse	RodMyom	0	Bozinovic & Rosenmann (1988a)	0	0	NA	6	76.8	110.4	196	diurnal	NA	NA	NA	3.4	NA	semi_facultative	semi-fossorial	seasonal	solitary	NA	omnivore	NA	1	110.4	76.8	2.042969073	1.88536122	7.85820464	16.66604267	69.50704751	2020.498926	24.16154163	541.9659161	100.8396197	3929.503202
55	Baiomys_taylori	882	NA	NA	Baiomys taylori	Baiomys taylori	NA	Northern pygmy mouse	RodMyom	0	Hudson (1965)	0	0	NA	10	7.3	14.2	140	crepuscular	39.12	2464.99	10	2.67	21.99	NA	terrestrial	aseasonal	social_monogamy	yes	herbivore	27	1	16.27375	7.15	1.21148764	0.854306042	18.58728454	14.65052834	46.92018999	5888.86516	31.21849748	639.1410173	66.61607534	639.2056207
56	Bassariscus_astutus	191	NA	NA	Bassariscus astutus	Bassariscus astutus	NA	Ringtail	Carniv	0	Chevalier (1985)	0	0	NA	1	865	371	113	nocturnal	228	3.58	1	2.7	60	solitary	semi-fossorial	seasonal	solitary	no	omnivore	3	6	377.75	862.85	2.577204473	2.935935303	20.23458889	14.43393203	53.33754071	4884.711536	27.06467737	355.1358245	87.44667685	272.8669476
57	Bassariscus_sumichrasti	193	NA	NA	Bassariscus sumichrasti	Bassariscus sumichrasti	NA	Cacomistle	Carniv	0	Chevalier (1987)	0	0	NA	7	1282	634.6	145	nocturnal	288	17.89	1	1.5	65.36	solitary	terrestrial	seasonal	solitary	no	omnivore	2	1	634.25	1282.6625	2.802260476	3.108112398	24.94915044	11.23418336	67.49569103	1568.294827	16.8719101	1505.808743	66.91083713	269.502451
58	Bathyergus_janetta	668	NA	NA	Bathyergus janetta	Bathyergus janetta	NA	Namaqua dune mole rat	RodHystrico	0	Scantlebury et al. (2006a)	0	0	NA	14	357	213.5	123	NA	NA	NA	1.5	3.5	52	solitary	fossorial	seasonal	solitary	no	herbivore	5	2	214.5058824	365.6470588	2.331439206	2.563062084	17.14628305	12.49059635	60.06839284	2839.554458	20.55346525	101.8846196	53.06349381	281.037431
59	Bathyergus_suillus	670	NA	NA	Bathyergus suillus	Bathyergus suillus	NA	Cape dune mole rat	RodHystrico	0	Lovegrove (1986b)	0	0	NA	4	712	341.8	120	NA	NA	70	1.5	3.13	52	solitary	fossorial	seasonal	solitary	no	herbivore	5	2	341.8	712	2.533772058	2.852479994	17.3308213	12.99967989	57.82691052	3192.092794	22.17335501	327.8642223	65.55536274	165.505547
60	Bettongia_gaimardi	1683	NA	NA	Bettongia cuniculus	Bettongia gaimardi	NA	Tasmanian bettong	Diproto	0	Martin (1903)	0	0	NA	1	1630	380.4	73	nocturnal	141.6	19	3.5	1	21	solitary	terrestrial	aseasonal	solitary	no	herbivore	4	2	807.7333333	1822.083333	2.907268006	3.260568236	11.39629376	8.46072807	49.93456052	2908.751691	16.75677339	865.4781709	19.50463435	173.0139584
61	Bettongia_penicillata	1687	NA	NA	Bettongia penicillata	Bettongia penicillata	NA	Brush-tailed bettong	Diproto	0	Wallis & Farrell (1992)	0	0	NA	6	1070	592	154	nocturnal	72	17.74	3	1	21	solitary	terrestrial	aseasonal	solitary	no	herbivore	3	13	582.4666667	1035.233333	2.765271077	3.015038247	16.62646338	11.69161889	50.07692308	4075.987077	23.18112257	509.8592371	64.74012056	178.7881923
62	Blarina_brevicauda	411	NA	kirtlandi	Blarina brevicauda kirtlandi	Blarina brevicauda	NA	Northern short-tailed shrew	Sorico	0	Pearson (1947)	0	0	NA	2	20	68	321	cathemeral	33	922.93	3	5.73	20.58	semi_facultative	semi-fossorial	seasonal	solitary	no	omnivore	17	8	57.95974359	20.48205128	1.763126456	1.311373449	8.660484037	9.810456042	27.23960881	8905.15607	35.35619373	1070.181568	14.08893651	72.88606451
63	Blarina_carolinensis	416	NA	NA	Blarina carolinensis	Blarina carolinensis	NA	Southern short-tailed shrew	Sorico	0	McNab (1991)	0	0	NA	5	10.2	33.3	257	cathemeral	12	629.99	2.5	4	25.5	semi_facultative	semi-fossorial	seasonal	solitary	no	omnivore	10	3	33.3	10.2	1.522444234	1.008600172	19.20876259	10.50983405	37.28020067	6310.378517	27.85347814	1473.026569	20.71589205	21.09395386
64	Brachylagus_idahoensis	636	NA	NA	Brachylagus idahoensis	Brachylagus idahoensis	NA	Pygmy rabbit	Lago	0	Katzner et al. (1997)	0	0	NA	8	432	384.5	194	crepuscular	18	864.86	2.5	6	38.99	solitary	semi-fossorial	seasonal	solitary	no	herbivore	15	2	384.5	432	2.584896344	2.635483747	6.6270343	16.0480805	42.04028195	7443.539416	37.93296998	291.6493424	34.89185544	1961.437416
65	Bradypus_tridactylus	1530	NA	NA	Bradipus tridactylus	Bradypus tridactylus	NA	Pale-throated three-toed sloth	Pilosa	0	Ozorio de Almeida & de A. Fialho (1924a)	0	0	NA	1	3746	580.6	61	diurnal	480	151.37	1	1	106	solitary	terrestrial	aseasonal	solitary	no	herbivore	1	1	580.6	3746	2.763877031	3.573567773	26.23033102	9.139527272	79.29999735	584.8164206	11.47209473	2225.005734	50.96533127	167.2647096
66	Bradypus_variegatus	1531	NA	ephippiger	NA	Bradypus variegatus	NA	Brown-throated sloth	Pilosa	0	Irving et al. (1942)	0	1	Scholander et al. (1950)	1	3100	520.8	62	cathemeral	276	508.44	1	1	165	solitary	terrestrial	aseasonal	solitary	no	herbivore	1	1	671.9076923	3676.923077	2.827309613	3.565484544	25.47697898	10.75793727	74.230707	622.0559211	14.24825129	1885.490612	62.30364033	234.1573192
67	Burramys_parvus	1644	NA	NA	NA	Burramys parvus	NA	Mountain pygmy possum	Diproto	0	Fleming (1985)	0	1	McNab (2008a)	1	44.3	36.85	98	nocturnal	144	6124.99	1	3.6	15	solitary	semi-fossorial	seasonal	solitary	no	omnivore	4	3	36.85	44.3	1.566437492	1.646403726	6.806628026	10.20746736	42.75085874	4714.360939	23.57720072	1571.972374	27.31495248	1477.173791
68	Cabassous_centralis	1516	NA	NA	Cabassous centralis	Cabassous centralis	NA	Northern naked-tailed armadillo	Cingulata	0	McNab (1980)	0	0	NA	3	3810	811.5	84	nocturnal	84	NA	1	1	NA	solitary	semi-fossorial	seasonal	solitary	no	omnivore	1	1	811.5	3810	2.909288524	3.580924976	25.60712481	9.795939707	77.08381787	620.8798534	12.35104707	2267.17776	55.56714224	162.9329055
69	Callimico_goeldii	538	NA	NA	Callimico goeldii	Callimico goeldii	NA	Goeldi's monkey	Prima	0	Power et al. (2003)	0	0	NA	6	547	288.5	122	diurnal	266.4	2.08	1.17	1	152	obligate	terrestrial	seasonal	group_living	yes	omnivore	1	1	281.9375	553.25	2.450152844	2.742921423	25.76528667	10.58397446	80.61139224	527.7739097	13.44573484	2292.707494	31.05240853	200.1366415
70	Callithrix_jacchus	540	NA	NA	NA	Callithrix jacchus	NA	Common marmoset	Prima	0	Morrison & Simoes (1962)	0	1	Ross (1992)	1	190	152	139	diurnal	273.6	508.18	2	2.24	143.5	obligate	terrestrial	aseasonal	social_monogamy	yes	omnivore	4	49	161.1666667	328.9166667	2.207275224	2.51708588	27.11491502	8.436404034	81.67531534	499.5592607	10.27875719	1702.422285	87.19687064	12.29296307
71	Callorhinus_ursinus	164	NA	NA	Callorhinus ursinus	Callorhinus ursinus	NA	Northern fur seal	Carniv	0	Iversen & Krog (1973)	0	0	NA	1	32000	21701	473	NA	420	18	0.89	1	358.49	obligate	aquatic	seasonal	group_living	no	omnivore	1	na	10664.75	17300	4.027950679	4.238046103	3.482390741	6.872837206	25.53184146	7076.436611	26.84649864	1138.374459	35.40272996	33.13636474
72	Callospermophilus_lateralis	1462	NA	NA	Citellus lateralis	Spermophilus lateralis	Callospermophilus lateralis	Golden-mantled ground squirrel	RodSciuro	0	Hudson et al. (1972)	0	0	NA	3	260.2	129.5	94	diurnal	124.8	NA	1	5.18	NA	obligate	semi-fossorial	NA	solitary	no	NA	5	NA	210.65	194.4833333	2.323561463	2.288882389	12.06581654	15.88585557	42.30347363	7578.720751	37.29314149	299.0978471	43.94729757	1408.635767
73	Callospermophilus_saturatus	1477	NA	NA	Spermophilus saturatus	Spermophilus saturatus	Callospermophilus saturatus	Cascade golden-mantled ground squirrel	RodSciuro	0	Kenagy & Vleck (1982)	0	0	NA	3	252.2	163	121	diurnal	NA	NA	NA	NA	NA	obligate	semi-fossorial	NA	solitary	no	NA	NA	NA	163	252.2	2.212187604	2.401745082	5.122680759	9.997841545	34.40767031	6321.165652	27.57316303	1309.317412	53.25534069	1054.782664
74	Calomys_callosus	884	NA	NA	Calomys callosus	Calomys callosus	NA	Large vesper mouse	RodMyom	0	Rosenmann & Morrison (1974)	0	0	NA	6	48	71.04	177	nocturnal	NA	354.3	3	5.06	21.8	NA	semi-fossorial	NA	NA	NA	omnivore	15	2	71.04	48	1.851502953	1.681241237	24.06725857	9.671187652	64.19656961	1521.676893	14.87578007	1364.49232	45.69359464	175.8947598
75	Calomys_musculinus	886	NA	NA	Calomys musculinus	Calomys musculinus	NA	Drylands vesper mouse	RodMyom	0	Bozinovic & Rosenmann (1988b)	0	0	NA	5	16.9	27.89	149	nocturnal	NA	253.33	NA	5.4	20.97	solitary	terrestrial	seasonal	solitary	no	omnivore	NA	42	27.89	16.9	1.445448514	1.227886705	14.27749802	11.80984146	45.97942445	4858.512318	25.39452636	407.6039203	36.16353967	11.74848407
76	Calomys_venustus	887	NA	NA	Calomys venustus	Calomys venustus	NA	Córdoba vesper mouse	RodMyom	0	Caviedes-Vidal et al. (1990)	0	0	NA	6	49.5	70.79	173	nocturnal	NA	NA	NA	NA	NA	NA	NA	seasonal	solitary	no	herbivore	NA	1	70.79	49.5	1.849971912	1.694605199	16.91421135	13.61445226	48.79789964	4860.557098	27.45744944	782.1578717	59.91714711	243.5536169
77	Caluromys_derbianus	1617	NA	NA	Caluromys derbianus	Caluromys derbianus	NA	Derby's woolly opossum	Didelphi	0	McNab (1978b)	0	0	NA	3	357	203.5	118	nocturnal	60	11.86	2	3.14	21	solitary	terrestrial	aseasonal	NA	no	omnivore	6	1	203.5	357	2.308564414	2.552668216	25.08649812	9.679806733	71.81502287	898.4827148	13.19169229	2061.828475	58.49104433	176.1050055
78	Caluromys_philander	1618	NA	NA	Caluromys philander	Caluromys philander	NA	Bare-tailed woolly opossum	Didelphi	0	Ribeiro & Bicudo (2007)	0	0	NA	6	170	127.5	127	nocturnal	76	62.32	2	4.18	15	solitary	terrestrial	aseasonal	solitary	no	omnivore	8	6	127.5	170	2.105510185	2.230448921	24.98348165	9.111880683	75.90219355	820.816677	11.95891146	1569.485754	54.87951286	266.842687
79	Canis_latrans	77	NA	NA	Canis latrans	Canis latrans	NA	Coyote	Carniv	0	Golightly & Ohmart (1983)	0	0	NA	3	10000	2688	137	diurnal	262	0.25	1	5.49	61.74	semi_facultative	terrestrial	seasonal	social_monogamy	yes	omnivore	5	1	3640.9	10150	3.561208751	4.006466042	6.235286785	12.44402315	31.89746225	9022.061061	39.42938816	574.2771947	45.8958582	569.4911171
80	Canis_lupus	79	NA	NA	Canis lupus	Canis lupus	NA	Grey wolf	Carniv	0	Okarma & Koteja (1987)	0	0	NA	9	35500	8305	168	nocturnal	354	0.01	0.82	4.82	62	obligate	terrestrial	seasonal	social_monogamy	yes	carnivore	4	18	7392	24437.5	3.868761958	4.388056775	-1.193385987	8.274097575	24.79334356	9328.456583	34.6877307	766.557838	44.50244249	379.2006308
81	Canis_mesomelas	90	NA	NA	Canis mesomelas	Canis mesomelas	NA	Black-backed jackal	Carniv	0	Downs et al. (1991)	0	0	NA	4	7720	3760	231	nocturnal	200.4	0.74	1	3.95	62.5	obligate	terrestrial	seasonal	social_monogamy	yes	omnivore	4	2	3760	7720	3.575187845	3.8876173	22.17753858	14.29850218	64.65096081	2546.079529	22.72733369	513.0228516	86.03299661	935.4306801
82	Cannomys_badius	1386	NA	NA	Cannomys badius	Cannomys badius	NA	Lesser bamboo rat	RodMyom	0	McNab (1979b)	0	0	NA	5	344	172	102	nocturnal	48	NA	NA	1.75	41.49	solitary	fossorial	NA	solitary	no	herbivore	NA	4	172	344	2.235528447	2.536558443	23.67400175	10.80975429	47.51820005	3281.572857	22.26836158	1476.035421	91.79040154	539.0412255
83	Capreolus_capreolus	49	NA	NA	Capreolus capreolus	Capreolus capreolus	NA	European roe deer	Artio	0	Weiner (1977)	0	0	NA	5	21500	8616	251	diurnal	210	7.61	1	1.78	240	solitary	terrestrial	seasonal	solitary	no	herbivore	2	52	9616.941176	21923.52941	3.98303696	4.340910471	12.34797161	9.384187874	33.50662345	6450.899521	27.63979276	768.3036078	43.35310949	449.9473158
84	Capromys_pilorides	700	NA	NA	Capromys pilorides	Capromys pilorides	NA	Desmarest's hutia	RodHystrico	0	McNab (1978a)	0	0	NA	1	2630	597	81	diurnal	136	NA	NA	2.08	125	semi_facultative	terrestrial	aseasonal	solitary	no	omnivore	NA	311	597	2630	2.775974331	3.419955748	25.55005349	9.676524462	61.32279232	2014.9165	15.64662199	1158.660066	60.6064821	3.260937918
85	Carlito_syrichta	622	NA	NA	Tarsius spectrum	Tarsius syrichta	NA	Philippine tarsier	Prima	0	Clarke (1943)	0	0	NA	1	204	129.6	113	nocturnal	192	NA	NA	1.01	NA	semi_facultative	semi-fossorial	NA	solitary	no	NA	NA	NA	87.52	132	1.942107309	2.120573931	26.88935372	8.05519184	79.26961668	671.3300334	10.08913834	2614.415078	39.08825038	42.55877948
86	Carollia_perspicillata	267	NA	NA	Carollia perspicillata	Carollia perspicillata	NA	Seba's short-tailed bat	Chiro	0	McNab (1969,1989)	0	0	NA	11	14.9	31.4	184	nocturnal	204	NA	2	1	120	semi_facultative	flying	seasonal	social_monogamy	no	omnivore	2	6	34.05357143	17.38928571	1.532162666	1.240281743	26.13902024	9.53455004	76.21883954	702.4143663	12.469412	2227.332899	57.8177702	103.3578504
87	Castor_canadensis	791	NA	NA	Castor canadensis	Castor canadensis	NA	American beaver	RodCastor	0	MacArthur (1989)	0	0	NA	4	15270	4688	175	nocturnal	280.8	0.6	1	3.56	111.59	semi_facultative	semi-fossorial	seasonal	social_monogamy	yes	herbivore	4	26	4972	17035	3.69653112	4.231342138	0.23902186	8.51977691	23.0745249	11012.2749	39.32165415	652.7978863	40.98419393	47.00425362
88	Cavia_magna	703	NA	NA	Cavia magna	Cavia magna	NA	Greater guinea pig	RodHystrico	0	Künkele et al. (2005)	0	0	NA	10	544	473	201	diurnal	28	NA	5	1.5	64	facultative	terrestrial	seasonal	solitary	no	herbivore	8	1	473	544	2.674861141	2.7355989	17.81195749	9.420641909	48.0697246	3416.143125	19.15193251	1406.542053	12.19941799	49.25499769
89	Cephalopachus_bancanus	na	NA	NA	NA	NA	NA	Western tarsiers	Prima	0	Welman et al. (2017)	0	0	NA	13	126.1	81.965	98	nocturnal	195.6	62.24	NA	1	NA	solitary	terrestrial	aseasonal	solitary	no	omnivore	NA	na	81.965	126.1	1.913628443	2.100715087	26.58609349	7.680695415	85.28448637	336.4452444	8.972152217	2788.595357	29.6708235	52.88322697
90	Cercartetus_concinnus	1645	NA	NA	Cercartetus concinnus	Cercartetus concinnus	NA	Western pygmy possum	Diproto	0	Geiser (1987)	0	0	NA	5	18.6	22.32	111	nocturnal	NA	NA	1	4.6	52.14	solitary	semi-fossorial	aseasonal	solitary	no	herbivore	5	5	22.32	18.6	1.34869419	1.269512944	16.18713547	11.17675262	49.60321622	3863.278416	22.07144473	413.4139615	42.63850822	115.9932617
91	Cercartetus_lepidus	1646	NA	NA	Cercartetus lepidus	Cercartetus lepidus	NA	Little pygmy possum	Diproto	0	Geiser (1987)	0	0	NA	3	12.6	18.77	124	nocturnal	NA	NA	NA	3.33	NA	solitary	terrestrial	aseasonal	solitary	no	omnivore	NA	5	18.77	12.6	1.273464273	1.100370545	14.14692339	11.11450793	49.66604946	3751.599885	22.00075957	646.7309289	35.35795576	150.8698863
92	Cercartetus_nanus	1647	NA	NA	Cercaertus nanus	Cercartetus nanus	NA	Eastern pygmy possum	Diproto	0	Bartholomew & Hudson (1962)	0	0	NA	9	65.5	60.3	120	nocturnal	96	788.66	2	3.96	30	solitary	terrestrial	aseasonal	solitary	no	omnivore	8	10	44.31375	52.59375	1.646538503	1.720934138	13.68701462	9.886332466	49.55836039	3419.027199	19.71655363	863.3580929	29.82934097	147.4445615
93	Cercocebus_torquatus	553	NA	NA	Cercocebus torquatus lunulatus	Cercocebus torquatus	NA	Red-capped magabey	Prima	0	Bruhn (1934)	0	0	NA	2	3750	1600	167	diurnal	360	40.15	NA	1	171	obligate	terrestrial	aseasonal	group_living	no	herbivore	NA	1	1600	3750	3.204119983	3.574031268	25.94410496	8.410732867	73.74927031	962.9058099	11.1974943	2240.730957	65.25267265	82.78105798
94	Cercopithecus_mitis	554	NA	NA	Cercopithecus mitis	Cercopithecus mitis	NA	Blue monkey	Prima	0	Müller et al. (1983)	0	0	NA	2	8500	3392	195	diurnal	453.6	70.39	0.5	1	138.39	obligate	terrestrial	seasonal	group_living	no	omnivore	1	2	3392	8500	3.530455844	3.929418926	21.40300143	11.58441968	69.25133783	1680.617326	17.04099984	1045.111847	70.1456189	873.1337601
95	Cerdocyon_thous	93	NA	NA	Cerdocyon thous	Cerdocyon thous	NA	Crab-eating fox	Carniv	0	Hennemann et al. (1983)	0	0	NA	2	5444	1497.1	119	nocturnal	152.4	3.54	1.9	4.1	57.18	obligate	terrestrial	aseasonal	social_monogamy	yes	omnivore	8	3	1497.1	5444	3.17525081	3.735918117	25.26115533	10.61803088	75.33046506	956.347839	14.39381602	1754.008706	61.61515149	267.6621168
96	Cervus_elaphus	51	NA	NA	Cervus elaphus	Cervus elaphus	NA	Red deer	Artio	0	Brockway & Maloiy (1968)	0	0	NA	2	58000	16420	232	diurnal	378	2.9	0.91	1.07	217.5	facultative	terrestrial	seasonal	group_living	no	herbivore	1	170	16420	58000	4.215373153	4.763427994	8.75186799	7.848080096	28.43541906	7044.644382	27.75876242	669.0640063	36.64686139	229.6438478
97	Chaetodipus_artus	862	NA	NA	Perognathus parvus	Perognathus parvus	NA	Great basin pocket mouse	RodCastor	0	Kenagy & Vleck (1982)	0	0	NA	3	19.2	28.8	140	nocturnal	69.6	2738.17	1.6	4.77	NA	semi_facultative	semi-fossorial	NA	solitary	no	omnivore	8	NA	28.8	19.2	1.459392488	1.283301229	24.15727378	16.50066564	58.58572216	4112.722573	27.78277296	807.1282102	108.7413538	291.3989941
98	Chaetodipus_baileyi	804	NA	NA	Perognathus baileyi	Chaetodipus baileyi	NA	Bailey's pocket mouse	RodCastor	0	Hinds & MacMillen (1985)	0	0	NA	10	29.1	34.54	124	nocturnal	NA	3548.51	NA	3.68	NA	semi_facultative	semi-fossorial	seasonal	solitary	no	omnivore	NA	1	34.54	29.1	1.538322333	1.463892989	21.44474867	16.3865378	51.99646366	5865.766138	31.77979235	225.6338475	74.87676768	374.9410784
99	Chaetodipus_californicus	805	NA	NA	Perognathus californicus	Chaetodipus californicus	NA	Californian pocket mouse	RodCastor	0	Tucker (1965)	0	0	NA	7	22	21.3	94	nocturnal	NA	NA	NA	4	25.16	NA	semi-fossorial	NA	NA	NA	herbivore	NA	1	21.3	22	1.328379603	1.342422681	14.52134028	14.64713427	49.99588034	5407.738979	29.85976396	437.3651551	83.97591496	549.4357741
100	Chaetodipus_fallax	806	NA	NA	Perognathus fallax	Chaetodipus fallax	NA	San Diego pocket mouse	RodCastor	0	Hinds & MacMillen (1985)	0	0	NA	9	19.6	26.85	129	nocturnal	99.6	502.5	1	3.45	25	solitary	semi-fossorial	seasonal	solitary	no	herbivore	3	3	26.28611111	19.86666667	1.419726339	1.298125005	18.77592001	15.60043956	58.97321148	3786.89848	26.22319048	155.0508857	76.39537595	235.6842215
101	Chaetodipus_formosus	810	NA	NA	Perognathus formosus	Chaetodipus formosus	NA	Long-tailed pocket mouse	RodCastor	0	Yousef & Johnson (1975)	0	0	NA	6	15.1	18.42	107	nocturnal	85.2	NA	1	5.53	28	solitary	semi-fossorial	seasonal	solitary	no	herbivore	6	2	18.42	15.1	1.265289626	1.178976947	16.69809937	16.52973882	49.37733143	6253.006958	33.76532808	140.6993394	50.86928673	751.6676275
102	Chaetodipus_hispidus	811	NA	NA	Perognathus hispidus	Chaetodipus hispidus	NA	Hispid pocket mouse	RodCastor	0	Wang & Hudson (1970)	0	0	NA	6	39.5	49.4	142	nocturnal	48	NA	1.75	4.9	NA	NA	semi-fossorial	NA	solitary	no	herbivore	9	2	47.2125	34.8125	1.674056998	1.541735213	16.01704053	16.01005149	51.47374459	5548.586534	32.55128964	474.8386138	73.07233112	1395.185263
103	Chaetodipus_intermedius	813	NA	NA	Perognathus intermedius	Chaetodipus intermedius	NA	Rock pocket mouse	RodCastor	0	Bradley et al. (1975)	0	0	NA	1	14.6	15.6	93	nocturnal	NA	425.17	NA	4.5	30	NA	NA	NA	NA	NA	omnivore	NA	1	22.155	17.375	1.345471754	1.239924813	16.40939961	17.08680244	46.6125009	7214.169137	36.41931511	293.4919478	68.82407588	1325.284348
104	Chaetodipus_penicillatus	815	NA	NA	Perognathus penicillatus	Chaetodipus penicillatus	NA	Desert pocket mouse	RodCastor	0	Brower & Cade	1	0	Brower & Cade (1966)	1	16	22.4	125	nocturnal	NA	172.99	NA	3.69	26	solitary	semi-fossorial	seasonal	solitary	no	herbivore	NA	2	22.4	16	1.350248018	1.204119983	18.62868778	16.29674952	44.01708798	7497.759619	37.20566358	195.3167441	58.30377971	781.1237419
105	Chaetophractus_villosus	1518	NA	NA	Chaetophractus vellerosus	Chaetophractus vellerosus	NA	Screaming hairy armadillo	Cingulata	0	McNab (1980)	0	0	NA	2	1110	306.4	78	cathemeral	36	NA	1	1.5	65	solitary	semi-fossorial	seasonal	solitary	no	omnivore	2	2	557.25	2825	2.746050077	3.451018452	15.23692019	13.3824772	48.82235221	4816.222096	26.87469552	532.6460236	42.90196087	254.8603748
106	Chalinolobus_gouldii	340	NA	NA	Chalinolobus gouldii	Chalinolobus gouldii	NA	Gould's wattled bat	Chiro	0	Hosken & Withers (1997)	0	0	NA	3	17.5	25.2	131	nocturnal	NA	NA	1	1.41	92.54	semi_facultative	flying	seasonal	group_living	no	carnivore	1	18	25.2	17.5	1.401400541	1.243038049	19.25914732	9.841278534	51.94432401	3083.037346	18.78057195	817.5200157	54.13418491	63.76816649
107	Cheirogaleus_medius	569	NA	NA	Cheirogaleus medius	Cheirogaleus medius	NA	Western fat-tailed dwarf lemur	Prima	0	McCormick (1981)	0	0	NA	3	300	159	104	nocturnal	231.6	221.44	1	2.14	62	solitary	terrestrial	seasonal	social_monogamy	no	omnivore	2	3	132.2	205.65	2.121231455	2.313128714	24.64386251	13.71762121	64.81368754	2232.800351	20.96996081	956.1842674	114.493071	319.8453047
108	Chelemys_macronyx	888	NA	NA	Notiomys macronyx	Chelemys macronyx	NA	Andean long-clawed mouse	RodMyom	0	Contreras (1983)	0	0	NA	1	62	84.32	175	cathemeral	NA	263.07	NA	4.37	NA	solitary	semi-fossorial	seasonal	solitary	no	omnivore	NA	1	84.32	62	1.925930598	1.792391689	7.628539468	11.97194253	50.40480311	4064.368051	22.74517787	724.9506806	51.8249958	909.9048789
109	Chinchilla_chinchilla	719	NA	NA	Chinchilla brevicaudata	Chinchilla brevicaudata	NA	Short-tailed chincilla	RodHystrico	0	Cortés et al. (2003)	0	0	NA	5	454.4	226.3	110	nocturnal	120	NA	2.5	2.5	111	facultative	terrestrial	seasonal	solitary	no	herbivore	6	na	226.3	454.4	2.354684554	2.657438323	7.372557711	16.95503056	65.76270193	2951.451647	25.43854171	97.10702438	119.9856399	3889.39522
110	Chinchilla_lanigera	715	NA	NA	Chinchilla lanigera	Chinchilla lanigera	NA	Long-tailed chinchilla	RodHystrico	0	Drozdz & Gorecki (1967)	0	0	NA	6	402.5	279.3	148	nocturnal	206.4	958.94	2	1.62	111	facultative	terrestrial	seasonal	solitary	no	herbivore	3	1	249.4125	408.8875	2.396918216	2.611603834	13.10054212	11.20414533	57.8111314	2835.37849	19.01620733	110.6544585	113.1094715	798.764544
111	Chionomys_nivalis	889	NA	NA	Microtus nivalis	Chionomys nivalis	NA	European snow vole	RodMyom	0	Bienkowski & Marszalek (1974)	0	0	NA	21	37.5	117.6	352	cathemeral	48	NA	2	2.67	20.92	solitary	terrestrial	seasonal	solitary	no	herbivore	5	18	117.6	37.5	2.070407322	1.574031268	10.29652016	9.842527948	33.23403776	6719.78907	29.03347886	710.1190696	43.38194262	1064.465865
112	Chiroderma_doriae	271	NA	NA	Chiroderma doriae	Chiroderma doriae	NA	Brazilian big-eyed bat	Chiro	0	Cruz-Neto et al. (2001)	0	0	NA	2	19.9	31.1	148	nocturnal	NA	NA	2	1	106.45	semi_facultative	flying	seasonal	NA	NA	herbivore	2	1	31.1	19.9	1.492760389	1.298853076	22.86595538	11.87297987	67.37481106	1685.344204	17.80877685	1344.146122	69.33105141	527.7822446
113	Chironectes_minimus	1619	NA	NA	Chironectes minimus	Chironectes minimus	NA	Water opossum	Didelphi	0	McNab (1978b)	0	0	NA	3	946	548.7	156	nocturnal	36	NA	NA	3.24	NA	solitary	terrestrial	seasonal	solitary	no	omnivore	NA	12	444.5857143	932.8	2.647955504	2.969788537	25.23313224	8.308193824	70.42436985	1015.983711	11.86876007	1521.656082	46.31479134	75.87197974
114	Choeroniscus_godmani	272	NA	NA	Choeroniscus godmani	Choeroniscus godmani	NA	Godman's long-tailed bat	Chiro	0	Arends et al. (1995)	0	0	NA	6	10.1	19.1	149	nocturnal	NA	NA	2	0.98	NA	semi_facultative	flying	seasonal	NA	NA	omnivore	2	4	19.1	10.1	1.281033367	1.004321374	25.58819717	10.89271521	74.31793012	1554.802835	15.56597884	1612.303249	76.50037279	139.9938224
115	Choloepus_hoffmanni	1536	NA	NA	Choloepus hoffmanni	Choloepus hoffmanni	NA	Hoffmann's two-toead sloth	Pilosa	0	Scholander et al. (1950)	0	0	NA	1	3770	616.3	64	nocturnal	385.2	118.42	0.7	1	258.54	solitary	terrestrial	seasonal	solitary	no	herbivore	1	2	753.325	4130	2.87698238	3.615950052	25.62119818	10.33236451	77.56251282	592.8921456	13.25583151	2171.812428	53.13227304	176.235881
116	Chrotopterus_auritus	273	NA	NA	Chrotopterus auritus	Chrotopterus auritus	NA	Woollly false vampire bat	Chiro	0	McNab (1969,1989)	0	0	NA	5	96.1	101.9	153	nocturnal	NA	NA	1	0.99	86.09	semi_facultative	flying	seasonal	social_monogamy	no	omnivore	1	3	101.9	96.1	2.008174184	1.982723388	25.09175416	10.49652658	74.34608913	937.510048	14.24709621	1602.919342	75.87248289	174.4971442
117	Chrysochloris_asiatica	504	NA	NA	Chrysochloris asiatica	Chrysochloris asiatica	NA	Cape golden mole	Afro	0	Withers (1978)	0	0	NA	2	33	40.84	134	NA	NA	NA	NA	2.75	NA	solitary	fossorial	seasonal	solitary	NA	carnivore	NA	2	49.13111111	41.55555556	1.691356586	1.618629093	16.9607731	11.60614246	55.59488702	3108.906363	20.32925443	518.484663	61.84135301	88.56978361
118	Coendou_prehensilis	747	NA	NA	Coendou prehensilis	Coendou prehensilis	NA	Brazilian porcupine	RodHystrico	0	McNab (1978a)	0	0	NA	1	3280	925	106	nocturnal	324	35.69	1	1	202.5	semi_facultative	terrestrial	aseasonal	solitary	no	herbivore	1	2	925	3280	2.966141733	3.515873844	25.67798172	9.641988321	76.38066893	645.5442849	12.61050058	1916.844775	50.98842854	140.0541582
119	Colobus_guereza	555	NA	NA	Colobus guereza	Colobus guereza	NA	Mantled guereza	Prima	0	Müller et al. (1983)	0	0	NA	2	10500	2980	146	diurnal	420	99.2	0.59	1	169.02	obligate	terrestrial	aseasonal	group_living	no	herbivore	1	8	2980	10500	3.474216264	4.021189299	20.33348907	13.52999925	77.57068367	956.0163356	17.23154001	1067.928478	69.42366746	1449.849254
120	Condylura_cristata	469	NA	NA	Condylura cristata	Condylura cristata	NA	Star-nosed mole	Sorico	0	Campbell et al. (1999)	0	0	NA	12	49	110.3	271	cathemeral	36	4999.99	1	4.42	45	semi_facultative	fossorial	seasonal	solitary	no	carnivore	4	10	113.9	49.5	2.056523724	1.694605199	7.170966001	9.619737128	26.71740285	8936.83891	35.354879	1062.778157	13.75752201	88.10694308
121	Conilurus_penicillatus	1228	NA	NA	Conilurus penicillatus	Conilurus penicillatus	NA	Brush-tailed rabbit-rat	RodMyom	0	Hinds et al. (1993)	0	0	NA	2	212.3	162.6	137	nocturnal	60	NA	NA	2	35.99	obligate	semi-fossorial	seasonal	group_living	NA	omnivore	NA	9	162.6	212.3	2.211120541	2.326949994	27.10325245	9.346685028	60.46150126	1834.353898	15.56229098	1446.670204	101.1067056	41.34689145
122	Connochaetes_taurinus	15	NA	NA	NA	Connochaetes taurinus	NA	Blue wildebeest	Artio	0	Rogerson (1968)	0	1	White & Seymour (2003)	1	196500	41242	240	nocturnal	291.6	7.99	1	1	251.49	facultative	terrestrial	seasonal	group_living	no	herbivore	1	5	32040.66667	158833.3333	4.505701544	5.20094165	21.92175181	12.32925256	64.3707742	2036.780635	19.44327421	827.7141224	91.68314872	999.4399449
123	Cricetomys_gambianus	1377	NA	NA	Cricetomys gambianus	Cricetomys gambianus	NA	Gambian puched rat	RodMyom	0	Knight (1988)	0	0	NA	9	1870.9	1141	197	nocturnal	100.8	NA	4.33	3.33	31.5	solitary	semi-fossorial	aseasonal	solitary	no	omnivore	14	2	1141	1870.9	3.057285644	3.272050575	21.05987377	12.09402824	74.50251394	945.5916963	16.69727028	1301.899732	62.7426001	1330.171358
124	Cricetulus_barabensis	890	NA	NA	Cricetulus griseus	Cricetulus barabensis	NA	Striped dwarf hamster	RodMyom	0	Trojan (1977)	0	0	NA	5	37.3	52.97	159	cathemeral	NA	NA	4	5.33	19	solitary	semi-fossorial	seasonal	solitary	no	herbivore	21	119	61.75010638	30.97	1.79063771	1.490941205	9.706285903	9.05029507	22.86851077	10656.86927	38.73852251	682.5605816	99.71495338	84.36734731
125	Cricetulus_migratorius	899	NA	NA	Cricetulus migratorius	Cricetulus migratorius	NA	Gray dwarf hamster	RodMyom	0	Haim & Martinez (1992)	0	0	NA	6	30.7	45.74	158	cathemeral	36	221.44	2	4.1	12	solitary	semi-fossorial	seasonal	solitary	no	omnivore	8	3	45.47714286	30.7	1.657793172	1.487138375	6.137155902	11.96629763	33.21069185	8322.379217	35.53274374	471.6663397	56.55184466	1770.744359
126	Cricetus_cricetus	901	NA	NA	Cricetus frumentarius	Cricetus cricetus	NA	Common hamster	RodMyom	0	Kayser (1939)	0	0	NA	2	346	285.1	169	crepuscular	48	500	2	7.73	19	solitary	semi-fossorial	seasonal	solitary	no	omnivore	15	17	235.8326087	357.8913043	2.372603855	2.553751147	9.028967491	8.856380304	28.59311324	7992.38931	30.98200382	568.8274555	26.02063956	167.8102559
127	Crocidura_hildegardeae	417	NA	NA	Crocidura hildegardeae	Crocidura hildegardeae	NA	Hilgarde's shrew	Sorico	0	Sparti (1990)	0	0	NA	3	10	26	204	nocturnal	NA	347.22	NA	2	30	solitary	NA	seasonal	solitary	no	NA	NA	1	26	10	1.414973348	1	23.58127448	11.37129503	77.86473095	680.0512587	14.62904355	1317.091763	54.00381097	868.2972136
128	Crocidura_jouvenetae	418	NA	NA	Crocidura jouvenetae	Crocidura jouvenetae	NA	Jouvenet's shrew	Sorico	0	Sparti (1990)	0	0	NA	3	10.2	22.4	173	NA	NA	NA	NA	NA	30	solitary	NA	NA	solitary	no	NA	NA	1	22.4	10.2	1.350248018	1.008600172	25.75967151	10.09043592	73.50592966	909.3174889	13.21150099	1895.68093	59.41814027	206.0234934
129	Crocidura_leucodon	419	NA	NA	Crocidura leucodon	Crocidura leucodon	NA	Bicolored shrew	Sorico	0	Nagel (1980)	0	0	NA	2	11.7	29.8	208	nocturnal	36	NA	NA	4.72	30.99	solitary	NA	NA	solitary	no	omnivore	NA	4	29.8	11.7	1.474216264	1.068185862	10.4175436	8.791019637	30.66729676	7678.572104	30.17875912	620.345235	38.70182527	176.086122
130	Crocidura_luna	420	NA	NA	Crocidura luna	Crocidura luna	NA	Moonshine shrew	Sorico	0	Sparti (1990)	0	0	NA	3	11.8	24.8	172	nocturnal	NA	NA	NA	1.99	30	solitary	terrestrial	NA	solitary	no	carnivore	NA	1	24.8	11.8	1.394451681	1.071882007	21.52933363	12.1613097	67.24223032	1488.825676	17.86830704	1025.350554	93.95332659	1177.2284
131	Crocidura_olivieri	421	NA	occidentalis	Crocidura occidentalis	Crocidura olivieri	NA	African giant shrew	Sorico	0	Hildwein (1972b)	0	0	NA	3	33.2	44.4	145	nocturnal	NA	72.36	NA	4	30	solitary	terrestrial	aseasonal	solitary	no	carnivore	NA	3	55.4	37.67857143	1.743509765	1.576094428	23.89838864	12.66788234	64.45216997	2611.015295	20.85562062	1657.270249	78.624558	208.618875
132	Crocidura_poensis	423	NA	NA	Crocidura poensis	Crocidura poensis	NA	Fraser's musk shrew	Sorico	0	Sparti (1990)	0	0	NA	6	17.3	31.1	163	NA	NA	NA	NA	2.44	NA	solitary	terrestrial	NA	solitary	no	carnivore	NA	5	31.1	17.3	1.492760389	1.238046103	24.7707752	8.896372582	74.28096309	873.8927372	11.894921	2348.981074	64.7837327	221.9809691
133	Crocidura_russula	424	NA	NA	Crocidura russula	Crocidura russula	NA	White-toothed shrew	Sorico	0	Fons & Sicart (1976)	0	0	NA	3	8.5	25.8	228	cathemeral	38.4	NA	4	2.44	28.5	solitary	terrestrial	seasonal	solitary	no	carnivore	10	103	22.97009615	11.95384615	1.361162813	1.077507662	12.32214679	7.067111449	34.94598283	4716.331756	20.0351986	819.9420707	33.38637284	15.97240761
134	Crocidura_suaveolens	431	NA	NA	Crocidura russula monacha	Crocidura suaveolens	NA	Lesser shrew	Sorico	0	Mover et al. (1986)	0	0	NA	5	7.9	20.22	188	diurnal	32.4	5541.66	3.5	5.61	27.15	solitary	terrestrial	seasonal	solitary	no	omnivore	20	79	21.25142857	7.961071429	1.32738813	0.900971521	12.85318392	7.6598184	32.66173116	5792.183914	23.5417426	811.8995066	28.46218031	46.47356249
135	Crocidura_viaria	436	NA	NA	Crocidura viaria	Crocidura viaria	NA	Savanna path shrew	Sorico	0	Sparti (1990)	0	0	NA	6	14.7	22.1	131	NA	NA	NA	NA	3.5	NA	solitary	semi-fossorial	NA	solitary	no	NA	NA	2	22.1	14.7	1.344392274	1.167317335	26.57047691	13.60172814	59.10801357	2469.932886	22.87028006	481.5614804	99.51506659	567.3185779
136	Cryptomys_hottentotus	682	NA	NA	Cryptomys hottentotus	Cryptomys hottentotus	NA	African mole rat	RodHystrico	0	Contreras (1983)	0	0	NA	2	71	67.6	127	cathemeral	115	816.08	1.5	2.86	84.99	obligate	fossorial	seasonal	social_monogamy	no	herbivore	4	1	88.24411765	76.30529412	1.945685765	1.882554671	15.96882221	15.34811124	53.75990297	4467.253003	28.10885206	388.9728198	48.96409806	1016.497797
137	Ctenomys_australis	722	NA	NA	Ctenomys australis	Ctenomys australis	NA	Southern tuco-tuco	RodHystrico	0	Busch (1989)	0	0	NA	3	340	116.6	70	cathemeral	36	NA	2	4	100	solitary	fossorial	seasonal	solitary	no	herbivore	8	1	135.2875	311.125	2.131257671	2.49293491	14.07919646	12.26852412	45.79590066	4913.157129	26.38177546	729.553532	24.63063047	93.89563498
138	Ctenomys_fulvus	725	NA	NA	Ctenomys fulvus	Ctenomys fulvus	NA	Tawny tuco-tuco	RodHystrico	0	Contreras (1983)	0	0	NA	6	275	176	123	diurnal	36	NA	NA	NA	100	solitary	fossorial	seasonal	solitary	no	herbivore	NA	1	176	275	2.245512668	2.439332694	8.225969521	16.03462153	65.58185476	2963.605125	24.19670817	37.72597675	150.192817	3527.345099
139	Ctenomys_magellanicus	726	NA	NA	Ctenomys magellanicus	Ctenomys magellanicus	NA	Magellanic tuco-tuco	RodHystrico	0	Luna et al. (2009)	0	0	NA	6	263.1	184.2	133	NA	36	NA	NA	NA	100	solitary	fossorial	seasonal	solitary	no	herbivore	NA	4	184.2	263.1	2.265289626	2.420120848	5.560411572	7.992670635	47.54225151	3181.661428	16.64719075	617.5350831	16.97687471	275.4305855
140	Ctenomys_maulinus	727	NA	brunneus	Ctenomys maulinus bruneus	Ctenomys maulinus	NA	Maule tuco-tuco	RodHystrico	0	Contreras (1983)	0	0	NA	6	215	187.1	157	NA	36	NA	NA	NA	100	solitary	fossorial	seasonal	solitary	no	herbivore	NA	1	187.1	215	2.272073788	2.33243846	7.740272399	13.61262869	54.93495045	4010.340106	24.56666202	1270.92468	69.26824361	1272.47251
141	Ctenomys_opimus	728	NA	NA	NA	Ctenomys opimus	NA	Highland tuco-tuco	RodHystrico	0	Contreras & McNab (1990)	0	1	McNab (2008a)	1	214	139.1	117	diurnal	36	233.87	1	2	60.83	solitary	fossorial	seasonal	solitary	no	herbivore	2	1	130.6	217.6666667	2.115943177	2.337791927	7.29621908	17.22137954	65.06406636	3087.160004	26.00763513	137.2583671	117.8785949	3953.565655
142	Ctenomys_peruanus	730	NA	NA	Ctenomys peruanus	Ctenomys peruanus	NA	Peruvian tuco-tuco	RodHystrico	0	Morrison & McNab	1	0	Arends & McNab (2001)	2	490	220.5	101	diurnal	36	3720.24	1	3	120.83	facultative	fossorial	seasonal	group_living	no	herbivore	3	1	220.5	490	2.343408594	2.69019608	5.386668467	15.44887294	70.71129487	1916.102919	21.76384454	573.4113858	106.1403654	4277.431989
143	Ctenomys_porteousi	731	NA	NA	Ctenomys porteousi	Ctenomys porteousi	NA	Porteous's tuco-tuco	RodHystrico	0	Luna et al. (2009)	0	0	NA	7	195.7	150.7	135	NA	36	NA	NA	NA	100	solitary	fossorial	seasonal	solitary	no	herbivore	NA	1	150.7	195.7	2.178113252	2.291590826	14.9694299	13.31177015	45.97135579	5384.498384	28.75256519	796.9004391	38.25447571	127.9265107
144	Ctenomys_talarum	732	NA	talarum	Ctenomys talarum talarum	Ctenomys talarum	NA	Talas tuco-tuco	RodHystrico	0	Busch (1989)	0	0	NA	3	126	119.2	147	nocturnal	36	5187.48	1.5	4.25	102.67	solitary	fossorial	seasonal	solitary	no	herbivore	6	8	124.5911475	119.3540984	2.095487186	2.076837336	15.17805215	12.04193651	44.98799144	5059.735416	26.32007958	669.2480217	27.01670631	37.14937958
145	Ctenomys_tuconax	739	NA	NA	Ctenomys tuconax	Ctenomys tuconax	NA	Robust tuco-tuco	RodHystrico	0	Luna et al. (2009)	0	0	NA	5	325.8	208.5	129	NA	36	NA	NA	NA	100	solitary	fossorial	seasonal	solitary	no	herbivore	NA	1	208.5	325.8	2.319106059	2.51295108	17.75734482	13.64080589	48.96180111	4731.198469	27.38910427	364.1027511	86.4782201	1173.06818
146	Cuniculus_paca	740	NA	NA	Agouti paca	Agouti paca	NA	Lowland paca	RodHystrico	0	Arends & McNab (2001)	0	0	NA	1	9156	2746.8	149	nocturnal	195.6	48.71	1.75	1.01	116.24	solitary	semi-fossorial	seasonal	group_living	no	herbivore	2	2	2746.8	9156	3.438827039	3.961705784	22.31972919	10.19243102	62.22124908	1825.152802	16.61522752	1569.200916	38.8756777	117.8312173
147	Cyclopes_didactylus	1534	NA	NA	Cyclopes didactylus	Cyclopes didactylus	NA	Silky anteater	Pilosa	0	McNab	1	0	McNab (1970)	1	185	107.3	100	nocturnal	27.6	32.4	1.5	1	135	solitary	terrestrial	aseasonal	solitary	no	carnivore	2	3	112.7	226.25	2.051923916	2.354588588	25.40125236	8.749698676	75.7540676	760.2931801	11.42479665	1920.266913	52.32830143	105.0833691
148	Cynomys_ludovicianus	1416	NA	NA	Cynomys ludovicianus	Cynomys ludovicianus	NA	Black-tailed prairie dog	RodSciuro	0	Reinking et al. (1977)	0	0	NA	12	1112.3	426	108	diurnal	132	1830	1	4	35	obligate	terrestrial	seasonal	group_living	no	herbivore	4	1	426	1112.3	2.629409599	3.046221937	9.65802323	15.33445359	36.79670932	9040.789446	41.59854228	422.1806442	60.05618583	989.8236731
149	Cynopterus_brachyotis	301	NA	NA	Cynopterus brachyotis	Cynopterus brachyotis	NA	Lesser dog-faced fruit bat	Chiro	0	McNab (1989)	0	0	NA	14	37.4	47.5	142	nocturnal	121.2	25	2	0.99	117.06	semi_facultative	flying	aseasonal	group_living	no	herbivore	2	102	47.5	37.4	1.67669361	1.572871602	25.51937787	8.091197864	47.22880012	2674.860281	17.72143262	3656.094578	104.344928	13.83332957
150	Dasycercus_cristicauda	1550	NA	NA	Dasycercus cristicauda	Dasycercus cristicauda	NA	Crest-tailed mulgara	Dasyuro	0	MacMillen & Nelson (1969)	0	0	NA	2	88.8	46.18	74	cathemeral	84	NA	1	6.5	38.99	solitary	semi-fossorial	seasonal	solitary	no	carnivore	7	1	59.57947368	97.10526316	1.775096662	1.98724277	22.27350546	15.50951633	46.85257338	6218.850546	32.85364666	153.9379206	43.99791776	157.3031566
151	Dasykaluta_rosamondae	1554	NA	NA	Dasykaluta rosamondae	Dasykaluta rosamondae	NA	Little red kaluta	Dasyuro	0	Withers & Cooper (2009a)	0	0	NA	8	35.5	19.53	61	nocturnal	36	NA	1	6.64	49.69	solitary	semi-fossorial	seasonal	solitary	no	carnivore	7	3	19.53	35.5	1.290702243	1.550228353	24.96637905	14.53736362	50.58308536	5190.780771	28.78399118	254.1804987	77.2820677	221.8273761
152	Dasyprocta_azarae	741	NA	NA	Dasyprocta azarae	Dasyprocta azarae	NA	Azara's agouti	RodHystrico	0	Arends & McNab (2001)	0	0	NA	2	3849	1886	193	diurnal	240	NA	1.5	2.1	105	solitary	semi-fossorial	aseasonal	social_monogamy	no	herbivore	3	2	1886	3849	3.275541688	3.585347911	23.93939597	12.51500801	66.9441357	1728.180166	18.7238685	1557.270134	60.64516642	367.462124
153	Dasyprocta_leporina	742	NA	NA	Dasyprocta leporina	Dasyprocta leporina	NA	Red-rumped agouti	RodHystrico	0	Arends & McNab (2001)	0	0	NA	1	2687	1558.5	207	diurnal	213.6	49.69	1.5	2.1	106.39	obligate	semi-fossorial	aseasonal	social_monogamy	no	herbivore	3	1	1558.5	2687	3.192706807	3.429267666	25.50319792	10.51273924	74.8407626	608.0370184	13.82145216	1799.121436	66.39570553	264.8126603
154	Dasypus_novemcinctus	1520	NA	NA	Tatusia novemcincta	Dasypus novemcinctus	NA	Nine-banded armadillo	Cingulata	0	Ozorio de Almeida & de A. Fialho (1924b)	0	0	NA	1	3687	1626	171	nocturnal	180	20.37	1	4	65	solitary	terrestrial	seasonal	solitary	no	omnivore	4	4	813.6833333	3956.45	2.91045542	3.597305682	25.54463145	8.857765211	76.11047586	731.7384394	11.81311947	1917.830367	45.25694309	152.6558002
155	Dasypus_sabanicola	1525	NA	NA	Dasypus sabanicola	Dasypus sabanicola	NA	Northern long-nosed armadillo	Cingulata	0	Fergusson-Laguna (1981)	0	0	NA	16	1380	310.9	67	crepuscular	NA	280	NA	4	91.24	semi_facultative	semi-fossorial	seasonal	solitary	no	carnivore	NA	1	310.9	1380	2.492620722	3.139879086	27.15761577	9.61315252	73.0826006	820.6473329	13.07471935	1885.208708	70.55893958	113.3037637
156	Dasyuroides_byrnei	1555	NA	NA	Dasyuroides byrnei	Dasycercus byrnei	NA	Kowari	Dasyuro	0	MacMillen & Nelson (1969)	0	0	NA	4	89	77.43	123	cathemeral	84	NA	2	5.14	32.49	semi_facultative	semi-fossorial	seasonal	solitary	no	carnivore	10	1	85.72086957	115.9152174	1.933086568	2.064140454	23.0614605	14.62627663	46.3574596	6137.889116	31.53552152	195.3645408	60.01976862	91.50701861
157	Dasyurus_geoffroii	1562	NA	NA	Dasyurus geoffroii	Dasyurus geoffroii	NA	Western quoll	Dasyuro	0	Arnold & Shield (1970)	0	0	NA	10	1251.4	462	107	nocturnal	60	2.3	1	5.47	17.66	solitary	semi-fossorial	seasonal	solitary	no	carnivore	5	1	474.6666667	1295.933333	2.676388735	3.112582661	16.39827337	13.02254517	50.16933838	4538.797097	25.88381087	389.3018116	48.31253047	301.1733501
158	Dasyurus_hallucatus	1564	NA	NA	Satanellus hallucatus	Dasyurus hallucatus	NA	Northern quoll	Dasyuro	0	MacMillen & Nelson (1969)	0	0	NA	2	584.4	298	120	nocturnal	34.8	16.24	1	6.39	21	solitary	semi-fossorial	seasonal	solitary	no	carnivore	6	30	236.4	536.2	2.373647472	2.72932681	26.09004232	10.22573572	56.25225194	2698.680113	18.28562483	1015.755819	104.2689051	93.58184353
159	Dasyurus_maculatus	1567	NA	NA	Dasyurus maculatus	Dasyurus maculatus	NA	Tiger quoll	Dasyuro	0	Martin (1903)	0	0	NA	1	650	148.8	56	nocturnal	60	3.49	1	4.47	21	solitary	semi-fossorial	seasonal	solitary	no	omnivore	4	6	981.675	3184	2.991967731	3.502973059	15.9442466	9.571091137	50.27575167	3267.409954	18.91135333	1233.028347	40.36402914	241.1786587
160	Dasyurus_viverrinus	1570	NA	NA	Dasyurus viverrinus	Dasyurus viverrinus	NA	Eastern quoll	Dasyuro	0	MacMillen & Nelson (1969)	0	0	NA	2	909.9	409.5	120	nocturnal	81.6	19	1	4.7	20.5	solitary	semi-fossorial	seasonal	solitary	no	omnivore	5	6	463.45	870.15	2.666002886	2.939594125	11.11295605	8.058988028	49.65478268	2809.617043	16.16274168	1061.780166	21.04038996	192.0366497
161	Daubentonia_madagascariensis	568	NA	NA	Daubentonia madagascariensis	Daubentonia madagascariensis	NA	Aye-aye	Prima	0	Barrickman & Lin (2010)	0	0	NA	5	2562	1393.9	192	nocturnal	291.6	39.79	1.04	1	135	solitary	terrestrial	aseasonal	solitary	no	omnivore	1	7	1393.9	2562	3.144231618	3.408579125	24.47987037	10.36008732	66.87028885	1734.618987	15.35427591	1597.551541	95.16970333	214.3304321
162	Delphinapterus_leucas	70	NA	NA	Delphinapterus leucas	Delphinapterus leucas	NA	Beluga whale	Cetac	0	Kasting et al. (1989)	0	0	NA	1	625000	114090	285	NA	480	NA	0.33	1.02	425	facultative	aquatic	seasonal	group_living	no	carnivore	0	31	114090	625000	5.05724758	5.795880017	-2.853645617	7.337147741	23.23716673	9275.48405	33.47307538	764.8916137	35.599824	50.03918499
163	Dendrohyrax_dorsalis	522	NA	NA	Dendrohyrax dorsalis	Dendrohyrax dorsalis	NA	Western tree hyrax	Hyraco	0	Hildwein (1972b)	0	0	NA	1	2210	752.1	115	nocturnal	120	NA	1	1.5	230	solitary	terrestrial	seasonal	solitary	no	herbivore	2	2	752.1	2210	2.876275589	3.344392274	24.2278104	9.33993705	76.93930111	740.4738727	11.95323119	2024.061295	53.79884288	386.6527412
164	Dendrolagus_matschiei	1649	NA	NA	Dendrolagus matschiei	Dendrolagus matschiei	NA	Matschie's treekangaroo	Diproto	0	McNab (1988b)	0	0	NA	2	6960	1426.8	95	cathemeral	286	NA	NA	1.01	44	solitary	terrestrial	aseasonal	solitary	no	herbivore	NA	1	1426.8	6960	3.154363101	3.84260924	19.20971011	10.23687284	85.43309786	566.8472289	11.80719873	2504.795608	35.67044756	1549.697555
165	Desmodillus_auricularis	1229	NA	NA	Desmodillus auricularis	Desmodillus auricularis	NA	Cape short-eared gerbil	RodMyom	0	Downs & Perrin (1994)	0	0	NA	10	71.9	87.72	163	nocturnal	NA	1265.76	3	3.29	27.11	NA	semi-fossorial	aseasonal	solitary	no	herbivore	10	1	87.72	71.9	1.943098623	1.85672889	19.41924563	16.19749348	55.54609634	4413.51291	28.64750906	338.436394	83.53590558	1094.700749
166	Desmodus_rotundus	274	NA	NA	Desmodus rotundus	Desmodus rotundus	NA	Vampire bat	Chiro	0	McNab (1969,1989)	0	0	NA	30	29.4	26.8	96	nocturnal	350.4	NA	1.26	1	210	facultative	flying	aseasonal	group_living	no	carnivore	1	8	26.8	29.4	1.428134794	1.46834733	20.95502398	10.08717149	60.58981545	2605.416478	17.81373933	1164.557846	46.73250482	59.64593847
167	Diaemus_youngi	275	NA	NA	Diaemus youngi	Diaemus youngi	NA	White-winged vampire bat	Chiro	0	McNab (1969,1989)	0	0	NA	2	36.6	34	103	nocturnal	NA	NA	NA	1	210	facultative	flying	aseasonal	group_living	no	carnivore	NA	5	34	36.6	1.531478917	1.563481085	25.9730311	9.686482646	72.4111737	1002.780131	13.35538883	1954.058021	57.53715979	88.64921959
168	Dicrostonyx_groenlandicus	906	NA	NA	Dicrostonyx groenlandicus	Dicrostonyx groenlandicus	NA	Northern collared lemming	RodMyom	0	Scholander et al. (1950)	0	0	NA	3	51	88	210	cathemeral	39.6	518.17	2.5	3.27	20.84	semi_facultative	semi-fossorial	seasonal	solitary	no	herbivore	8	17	107.9238372	51.05	2.033117378	1.707995746	-13.5231294	7.097871886	15.54300396	13339.27945	44.34390313	177.1069326	61.07059432	110.1042925
169	Dicrostonyx_torquatus	912	NA	NA	Dicrostonyx torquatus	Dicrostonyx torquatus	NA	Arctic lemming	RodMyom	0	Klaassen et al. (2002)	0	0	NA	3	69.8	138.6	263	cathemeral	45.6	NA	2	4.07	17.08	semi_facultative	semi-fossorial	seasonal	solitary	no	herbivore	8	28	138.6	69.8	2.14176323	1.843855423	-12.78172374	9.018540191	18.6474664	14379.5122	48.13097139	257.4969753	51.87992596	94.98794013
170	Didelphis_marsupialis	1622	NA	NA	Didelphis marsupialis	Didelphis marsupialis	NA	Common opossum	Didelphi	0	Enger (1957)	0	0	NA	2	1130	580	145	nocturnal	32.4	70.5	2	7.09	14	solitary	terrestrial	aseasonal	solitary	no	omnivore	14	4	595.65	1229.5	2.774991146	3.089728533	25.78064285	9.014811187	76.29442592	614.3856925	11.72337327	2400.138898	52.76703627	114.8694007
171	Didelphis_virginiana	1624	NA	NA	Didelphis marsupialis virginiana	Didelphis virginiana	NA	Virginia opossum	Didelphi	0	Lustick & Deschenes Lustick (1972)	0	0	NA	3	2660	646.4	86	nocturnal	60	18.08	2	8.62	13	solitary	terrestrial	seasonal	solitary	no	omnivore	17	11	860.6	2958.5	2.934801342	3.471071574	8.987040495	11.88104226	36.59479717	7014.832115	31.91572456	978.5891417	44.17460293	853.8926073
172	Diphylla_ecaudata	276	NA	NA	Diphylla ecaudata	Diphylla ecaudata	NA	Hairy-legged vampire bat	Chiro	0	McNab (1969,1989)	0	0	NA	8	27.8	33.9	126	nocturnal	96	NA	2	0.99	167	semi_facultative	flying	aseasonal	group_living	no	carnivore	2	4	33.9	27.8	1.530199698	1.444044796	24.14489809	10.88875767	56.87046428	2977.897781	20.32125426	1132.173212	64.6058829	100.1904229
173	Dipodomys_agilis	816	NA	perplexus	Dipodomys agilis perplexus	Dipodomys agilis	NA	Agile kangaroo rat	RodCastor	0	Carpenter (1966)	0	0	NA	9	60.6	63.6	134	nocturnal	NA	687.9	1	2.55	NA	semi_facultative	semi-fossorial	aseasonal	solitary	no	herbivore	3	1	63.6	60.6	1.803457116	1.782472624	14.51557393	13.98607949	45.51191999	5948.464139	30.12761911	446.4271508	84.61063891	912.373721
174	Dipodomys_deserti	817	NA	NA	Dipodomys deserti	Dipodomys deserti	NA	Desert kangaroo rat	RodCastor	0	Yousef et al. (1974)	0	0	NA	9	101.1	92	133	nocturnal	103.2	160.5	2.42	3.29	30.5	semi_facultative	semi-fossorial	seasonal	solitary	no	herbivore	8	1	92.82465116	101.2418605	1.967663326	2.005360117	19.64312842	16.14012179	42.97510368	7615.108344	36.66665523	150.6014662	49.03062632	661.0535288
175	Dipodomys_heermanni	823	NA	NA	Dipodomys heermanni	Dipodomys heermanni	NA	Heermann's kangaroo rat	RodCastor	0	Hinds & Rice-Warner (1992)	0	0	NA	3	63.3	73.2	149	nocturnal	99.6	1160.33	2	3.12	30.5	semi_facultative	semi-fossorial	aseasonal	solitary	no	omnivore	6	1	73.2	63.3	1.864511081	1.80140371	15.76921206	15.45080412	46.4129505	6372.844363	33.48717666	352.322533	83.00139304	186.289335
176	Dipodomys_merriami	824	NA	NA	Dipodomys merriami	Dipodomys merriami	NA	Merriam's kangaroo rat	RodCastor	0	Dawson (1955)	0	0	NA	6	34.7	41.64	132	nocturnal	116.4	373.61	1.63	2.3	30.77	semi_facultative	semi-fossorial	seasonal	solitary	no	herbivore	4	3	45.45267327	36.19306931	1.657559431	1.558625414	20.64704868	13.68547114	52.52190003	4682.249726	26.18056528	196.6340184	83.41137565	458.4381318
177	Dipodomys_microps	836	NA	NA	Dipodomys microps	Dipodomys microps	NA	Chisel-toothed kangaroo rat	RodCastor	0	Breyen et al. (1973)	0	0	NA	12	57.2	66.9	147	nocturnal	NA	1160.36	1	2.4	30.99	semi_facultative	semi-fossorial	seasonal	solitary	no	omnivore	2	1	60.01342105	54.22368421	1.778248384	1.734189022	9.13266666	16.4535762	41.37257637	7940.493031	39.84014351	243.6336832	25.79628725	1578.084304
178	Dipodomys_nitratoides	839	NA	NA	Dipodomys nitratoides	Dipodomys nitratoides	NA	Fresno kangaroo rat	RodCastor	0	Hinds & Rice-Warner (1992)	0	0	NA	2	37.8	46.2	137	nocturnal	NA	NA	2	2.27	32.89	solitary	semi-fossorial	seasonal	solitary	no	herbivore	5	4	46.2	37.8	1.664641976	1.5774918	15.77515597	15.50438206	46.66988256	6161.669832	32.9303415	348.9645437	84.61327958	373.7898434
179	Dipodomys_ordii	840	NA	NA	Dipodomys ordii	Dipodomys ordii	NA	Ord's kangaroo rat	RodCastor	0	Kenagy & Vleck (1982)	0	0	NA	3	48.8	57.4	142	nocturnal	118.8	297	2	3.3	29.69	semi_facultative	semi-fossorial	seasonal	solitary	no	herbivore	7	1	62.5	47.3	1.795880017	1.674861141	10.07591699	15.91170669	40.8058744	8071.09135	39.58646969	366.1110281	56.4435193	1341.686118
180	Dipodomys_panamintinus	842	NA	NA	Dipodomys panamintinus	Dipodomys panamintinus	NA	Panamint kangaroo rat	RodCastor	0	Dawson (1955)	0	0	NA	2	56.9	62.59	138	nocturnal	NA	NA	NA	3.5	29.44	semi_facultative	semi-fossorial	seasonal	solitary	no	herbivore	NA	4	76.18	64.23076923	1.881840968	1.807743123	13.08289816	14.61902684	40.59908191	7466.021869	35.71561193	225.2686593	53.7851215	1463.846018
181	Dipodomys_spectabilis	845	NA	NA	Dipodomys spectabilis	Dipodomys spectabilis	NA	Banner-tailed kangaroo rat	RodCastor	0	Taylor et al. (1970)	0	0	NA	6	100	114	167	nocturnal	152.4	397.71	2	2.65	23.5	solitary	semi-fossorial	seasonal	solitary	no	herbivore	5	2	114	100	2.056904851	2	16.18291456	17.86662129	56.28361486	5163.282144	32.28834859	367.5422671	79.38953907	1744.051731
182	Dipus_sagitta	1168	NA	NA	NA	Dipus sagitta	NA	Northern three-toead jerboa	RodMyom	0	Bao et al. (2002)	0	1	Sieg et al. (2009)	1	79.2	90.3	157	nocturnal	NA	NA	2	3.38	35	solitary	terrestrial	seasonal	solitary	no	omnivore	7	43	90.3	79.2	1.95568775	1.898725182	6.785873582	11.62259508	24.81277972	12438.1666	46.20009504	215.1238413	50.36892118	512.11563
183	Dobsonia_minor	303	NA	NA	Dobsonia minor	Dobsonia minor	NA	Lesser naked-backed fruit bat	Chiro	0	Bartholomew et al. (1970)	0	0	NA	6	87	109.6	177	nocturnal	NA	NA	2	0.99	NA	solitary	flying	seasonal	solitary	no	herbivore	2	10	88.48	79.02	1.946845114	1.897737025	26.07589367	7.537147394	74.87122354	805.3860572	10.12316944	2583.521399	32.38875006	46.98182904
184	Dobsonia_moluccensis	305	NA	NA	Dobsonia moluccensis	Dobsonia moluccensis	NA	Moluccan naked-backed fruit bat	Chiro	0	McNab & Bonaccorso (2001)	0	0	NA	6	404.3	367.9	194	nocturnal	147.6	NA	1	0.99	156.43	semi_facultative	flying	seasonal	group_living	no	herbivore	1	11	367.9	404.3	2.565729788	2.606703741	26.09487124	6.579546144	73.81345611	701.424136	8.900111282	2257.429462	49.29386727	152.2085861
185	Dobsonia_praedatrix	306	NA	NA	Dobsonia praedatrix	Dobsonia praedatrix	NA	Bismarck bare-backed fruit bat	Chiro	0	McNab & Bonaccorso (2001)	0	0	NA	2	179.5	142.5	136	nocturnal	NA	NA	2	1	NA	semi_facultative	flying	seasonal	group_living	no	herbivore	2	34	142.5	179.5	2.153814864	2.254064453	26.72376876	7.198092994	88.54029854	264.4166346	8.09948839	3173.873306	24.14729044	38.47626663
186	Dolichotis_salinicola	709	NA	NA	Dolichotis salinicola	Dolichotis salinicola	NA	Chacoan mara	RodHystrico	0	Arends & McNab (2001)	0	0	NA	1	1613	725.9	140	diurnal	NA	NA	NA	1.25	77.5	obligate	semi-fossorial	NA	social_monogamy	no	herbivore	NA	1	725.9	1613	2.860876796	3.207634367	22.14283852	13.57911473	53.06361304	4061.189961	25.41584611	664.5944227	71.63717262	234.8293426
187	Dromiciops_gliroides	1699	NA	NA	Dromiciops gliroides	Dromiciops gliroides	NA	Monito del Monte	Microbio	0	Bozinovic et al. (2004b)	0	0	NA	5	40.2	31.76	90	nocturnal	38.4	49.99	1	3	24	semi_facultative	terrestrial	seasonal	solitary	yes	omnivore	3	3	30.83157895	30.84210526	1.488995766	1.489144015	11.18427244	8.673903023	52.35146799	2696.669084	16.28234017	1502.789463	62.19591601	177.6354436
188	Dryomys_nitedula	1399	NA	NA	Dryomys nitedula	Dryomys nitedula	NA	Forest dormouse	RodSciuro	0	Gebczynski et al. (1972)	0	0	NA	5	25.1	88.1	353	nocturnal	48	NA	1.21	3.33	24.5	semi_facultative	terrestrial	seasonal	solitary	no	omnivore	4	8	88.1	25.1	1.944975908	1.399673721	8.953227221	8.688740908	27.76447792	8073.606859	31.55960584	631.0794166	38.68940457	312.1398808
189	Echinops_telfairi	483	NA	NA	Echinops telfairi	Echinops telfairi	NA	Lesser hedgehog tenrec	Afro	0	Dryden	1	0	Dryden et al. (1974)	3	116.4	133.9	175	nocturnal	156	NA	1	5.01	62.54	solitary	terrestrial	seasonal	solitary	no	carnivore	5	1	79.87777778	149.0555556	1.902425974	2.173348168	24.22848108	14.27712899	64.29637046	2652.498228	21.9358677	685.9826275	104.1643719	221.4878859
190	Echinosorex_gymnura	400	NA	NA	Echinosorex gymnura	Echinosorex gymnura	NA	Moonrat	Erinaco	0	Whittow et al. (1977a)	0	0	NA	4	721	505	175	nocturnal	84	NA	2	1.8	37.5	solitary	terrestrial	aseasonal	solitary	no	omnivore	4	5	505	721	2.703291378	2.857935265	26.75607813	8.326435838	86.61549059	380.9125918	9.620354494	2720.046046	30.12376134	54.19309802
191	Echymipera_kalubu	1703	NA	NA	Echymipera kalubu	Echymipera kalubu	NA	Common echymipere	Peramelo	0	Hulbert & Dawson (1974)	0	0	NA	1	695	344	122	nocturnal	NA	NA	NA	2.07	13.03	solitary	terrestrial	seasonal	solitary	no	omnivore	NA	23	344	695	2.536558443	2.841984805	26.25963264	7.569640715	85.60258058	354.0319849	8.839677081	2805.430526	25.41925613	115.8528724
192	Echymipera_rufescens	1704	NA	australis	Echymipera rufescens australis	Echymipera rufescens	NA	Long-nosed echymipera	Peramelo	0	Hulbert & Dawson (1974)	0	0	NA	2	616	303.7	118	nocturnal	34.8	NA	1.5	2.18	NA	solitary	semi-fossorial	seasonal	solitary	NA	herbivore	3	19	382.8	836	2.582971929	2.922206277	26.25766157	7.302890179	75.43765332	752.0999529	9.704189412	2453.053323	40.17354745	101.4719077
193	Eira_barbara	135	NA	NA	Eira barbara	Eira barbara	NA	Tayra	Carniv	0	McNab (1995)	0	0	NA	1	2950	1221.3	151	diurnal	147.6	1.77	1	1.92	65	solitary	terrestrial	aseasonal	solitary	no	carnivore	2	2	1221.3	2950	3.086822357	3.469822016	25.63142707	9.679430597	75.77903822	667.5348703	12.89391553	1914.2632	51.28561595	135.3472184
194	Elephantulus_brachyrhynchus	508	NA	NA	Elephantulus brachyrhynchus	Elephantulus brachyrhynchus	NA	Short-snouted sengi	Macros	0	Downs & Perrin (1995b)	0	0	NA	4	45.3	43.72	114	diurnal	NA	33.09	5.5	1.75	61	solitary	terrestrial	aseasonal	social_monogamy	no	carnivore	10	1	43.72	45.3	1.640680153	1.656098202	21.28191105	13.87622333	60.51139896	2281.132438	22.9644957	913.5988071	93.2492883	1104.349805
195	Elephantulus_edwardii	509	NA	NA	Elephantulus edwardi	Elephantulus edwardii	NA	Cape rock sengi	Macros	0	Leon et al. (1983)	0	0	NA	7	49.8	54.28	132	diurnal	NA	1470.41	NA	1.8	NA	solitary	terrestrial	NA	social_monogamy	no	herbivore	NA	1	54.28	49.8	1.734639839	1.697229343	16.16020766	15.15395026	54.45667358	4295.39904	27.34808639	289.7320452	42.56073929	785.5785053
196	Elephantulus_intufi	510	NA	NA	Elephantulus intufi	Elephantulus intufi	NA	Bushveld sengi	Macros	0	Downs & Perrin (1995b)	0	0	NA	7	46.5	52.03	133	diurnal	105.6	NA	NA	1.6	51	solitary	terrestrial	seasonal	social_monogamy	no	carnivore	NA	1	52.03	46.5	1.716253826	1.667452953	20.25144212	16.38934834	56.90790453	4158.229381	28.24069076	372.6669154	96.89977372	1120.570796
197	Elephantulus_myurus	511	NA	NA	Elephantulus myurus	Elephantulus myurus	NA	Eastern rock sengi	Macros	0	Lovegrove et al. (2001)	0	0	NA	7	63	66.3	136	diurnal	13.2	NA	3	1.91	50.66	solitary	terrestrial	seasonal	social_monogamy	no	omnivore	6	1	116.1235294	61.76470588	2.064920227	1.790740378	19.25746044	14.70107926	56.15424401	3594.309042	25.68297309	607.4304408	84.4304108	1125.291618
198	Elephantulus_rufescens	514	NA	NA	Elephantulus rufescens	Elephantulus rufescens	NA	Rufous sengi	Macros	0	McNab (1984)	0	0	NA	6	53	56.87	132	diurnal	72	200	5.25	1.42	57	solitary	terrestrial	aseasonal	social_monogamy	no	carnivore	7	1	59.87142857	57.44285714	1.777219621	1.759236033	23.44339481	12.61359732	74.36308714	1133.143372	17.23595735	607.8467805	87.62901747	1012.923526
199	Elephantulus_rupestris	516	NA	NA	Elephantulus rupestris	Elephantulus rupestris	NA	Western rock sengi	Macros	0	Oelkrug et al. (2012)	0	0	NA	7	59.7	53.17	113	diurnal	NA	NA	NA	1.84	56	solitary	terrestrial	aseasonal	social_monogamy	no	carnivore	NA	1	53.17	59.7	1.72566666	1.775974331	17.66245086	16.10985365	55.09949676	4497.176045	28.51661373	190.6386672	62.3571752	975.2878887
200	Elephas_maximus	520	NA	NA	elephant	Elephas maximus	NA	Asian elephant	Probo	0	Benedict (1938)	0	0	NA	1	3672000	425347	292	nocturnal	960	0.53	0.23	1	669	obligate	terrestrial	seasonal	group_living	no	herbivore	0	164	425347	3672000	5.628743374	6.564902673	25.03454645	9.382484984	64.64367161	1487.910925	15.34090869	2558.779911	72.83851236	344.6386803
201	Eligmodontia_puerulus	913	NA	NA	Eligmodontia typus puerulus	Eligmodontia puerulus	NA	Andean gerbil mouse	RodMyom	0	Bozinovic & Novoa	1	0	Bozinovic (1992b)	1	21	33.6	153	nocturnal	9.6	NA	NA	4	18.38	NA	terrestrial	seasonal	NA	NA	omnivore	NA	1	33.6	21	1.526339277	1.322219295	7.520648374	17.07477865	65.72945611	2953.761813	25.57846814	180.6517685	115.0197978	3927.694936
202	Eligmodontia_typus	914	NA	NA	Eligmodontia typus	Eligmodontia typus	NA	Lowland gerbil mouse	RodMyom	0	Bozinovic & Rosenmann (1988a)	0	0	NA	4	17.5	29.9	156	nocturnal	9.6	NA	NA	4	18.38	NA	terrestrial	seasonal	NA	NA	herbivore	NA	1	29.9	17.5	1.475671188	1.243038049	12.37448443	13.43786596	47.91095631	5236.906464	27.79084894	226.6185965	31.66102117	364.1457894
203	Eliomys_quercinus	1400	NA	NA	Myoxus arbor	Eliomys quercinus	NA	Garden dormouse	RodSciuro	0	Kayser (1939)	0	0	NA	1	44.3	77	204	nocturnal	66	147.93	1.21	4.89	22.97	semi_facultative	terrestrial	seasonal	solitary	no	omnivore	6	298	77	44.3	1.886490725	1.646403726	6.048980223	7.533662375	24.51052442	7954.793642	30.46268254	651.1228296	31.06521225	27.89567694
204	Enhydra_lutris	136	NA	NA	Enhydra lutris	Enhydra lutris	NA	Sea otter	Carniv	0	Iversen & Krog (1973)	0	0	NA	1	40000	25600	475	diurnal	360	6.46	0.83	1	238	semi_facultative	aquatic	aseasonal	solitary	no	carnivore	1	na	20532.5	28150	4.312441831	4.449478399	6.077542248	6.942193211	34.11001672	4759.025647	20.50744131	1505.235815	42.14221333	93.6839643
205	Eonycteris_spelaea	307	NA	NA	Eonycteris spelaea	Eonycteris spelaea	NA	Dawn bat	Chiro	0	McNab (1989)	0	0	NA	7	51.6	48	114	nocturnal	60	NA	2	1	105	facultative	flying	seasonal	group_living	no	omnivore	2	66	48	51.6	1.681241237	1.712649702	25.41378951	7.860466595	66.06501006	1691.357672	13.05335429	2316.887211	58.16307201	152.4006422
206	Eothenomys_melanogaster	915	NA	NA	Eothenomys melanogaster	Eothenomys melanogaster	NA	Père David's vole	RodMyom	0	Wang et al. (2010)	0	0	NA	20	27.2	7.22	27	cathemeral	NA	NA	NA	1.8	NA	semi_facultative	semi-fossorial	seasonal	solitary	NA	NA	NA	3	31.78888889	26.31111111	1.502275348	1.420139189	17.69617567	9.383823199	41.85071421	4191.401307	22.76889635	1647.671446	72.28498395	1232.1735
207	Eothenomys_miletus	917	NA	NA	Eothenomys miletus	Eothenomys miletus	NA	Yunnan red-backed vole	RodMyom	0	Li et al. (2001)	0	0	NA	6	46.4	129.2	331	cathemeral	NA	NA	NA	NA	NA	NA	semi-fossorial	NA	NA	NA	NA	NA	1	79.83060606	39.50121212	1.902169426	1.596610422	15.25617098	10.81672689	46.18830677	4643.159735	24.556934	1071.219967	83.90333267	1621.490499
208	Eothenomys_olitor	924	NA	NA	Eothenomys olitor	Eothenomys olitor	NA	Black-eared red-backed vole	RodMyom	0	Zhu et al. (2013b)	0	0	NA	1	34.26	89.1	284	cathemeral	NA	NA	NA	NA	NA	facultative	semi-fossorial	NA	NA	NA	herbivore	NA	1	89.1	34.26	1.949877704	1.534787359	14.31837968	11.38092462	47.41359055	4441.530605	23.86774171	983.2384899	90.36832461	2107.243308
209	Epixerus_ebii	1417	NA	wilsoni	Epixerus wilsoni	Epixerus wilsoni	NA	Ebian's palm squirrel	RodSciuro	0	Hildwein (1972b)	0	0	NA	1	460	241.7	116	diurnal	NA	NA	NA	NA	NA	solitary	terrestrial	NA	solitary	NA	herbivore	NA	1	241.7	460	2.38327665	2.662757832	24.94591336	9.564967896	76.37921941	825.5535855	12.25871283	1879.662574	54.66926354	337.4624414
210	Epomophorus_wahlbergi	308	NA	NA	Epomophorus wahlbergi	Epomophorus wahlbergi	NA	Wahlberg's epauletted fruit bat	Chiro	0	Downs et al. (2012)	0	0	NA	10	101.7	105.16	152	nocturnal	121.2	NA	2	0.99	156.43	facultative	flying	seasonal	group_living	no	herbivore	2	3	112.0966667	95.16666667	2.049592699	1.978484858	25.07584445	9.877959297	66.09446387	1382.624966	14.66341563	1412.267572	83.7684785	351.2810401
211	Eptesicus_fuscus	341	NA	NA	Eptesicus fuscus fuscus	Eptesicus fuscus	NA	Big brown bat	Chiro	0	Herreid & Schmidt-Nielsen (1966)	0	0	NA	1	16.9	20.3	108	nocturnal	240	NA	1	1.85	52.14	facultative	flying	seasonal	group_living	no	carnivore	2	21	17.32449275	14.92246377	1.238660528	1.173840533	19.54841294	9.633356212	52.09653877	4159.207288	21.64239167	1250.409525	40.52477254	125.209284
212	Eptesicus_serotinus	350	NA	NA	NA	Eptesicus serotinus	NA	Serotine bat	Chiro	0	Speakman et al. (2004)	0	1	Speakman & Thomas (2003)	1	27	43.1	164	nocturnal	252	NA	1	1.5	65.44	facultative	flying	seasonal	group_living	no	carnivore	2	51	43.1	27	1.63447727	1.431363764	12.7827454	7.83741895	29.79320424	6547.388466	26.08616658	727.1343036	29.58191063	99.24633841
213	Eremitalpa_granti	506	NA	namibensis	Eremitalpa granti namibensis	Eremitalpa granti	NA	Grant's golden mole	Afro	0	Fielden et al. (1990)	0	0	NA	7	26.1	13.57	53	nocturnal	24	37.21	NA	1	NA	solitary	fossorial	seasonal	solitary	NA	carnivore	NA	2	11.59692308	22.09538462	1.064342776	1.344301566	17.80293979	12.92744453	64.41777396	2502.401911	20.15297492	93.90795169	75.51825434	285.5682411
214	Erethizon_dorsatum	748	NA	NA	Erethizon dorsatum myops	Erethizon dorsatum	NA	North American porcupine	RodHystrico	0	Irving et al. (1955)	0	0	NA	1	5530	2378	187	nocturnal	280.8	3.49	NA	1	210.99	solitary	terrestrial	seasonal	solitary	no	herbivore	NA	6	2933.428571	6738	3.467375518	3.828531007	9.884633948	12.72509758	34.78348961	8664.985186	37.18498627	919.9646444	31.71429587	372.7507774
215	Erinaceus_concolor	401	NA	NA	Erinaceus concolor	Erinaceus concolor	NA	Southern white-breasted hedgehog	Erinaco	0	Krol (1994)	0	0	NA	18	823	347	109	nocturnal	49	NA	1.5	4.5	34.99	solitary	terrestrial	seasonal	solitary	no	omnivore	7	3	347	823	2.540329475	2.915399835	14.71103677	9.651124787	33.71498091	6678.032088	28.24291899	688.643008	69.5828753	414.7999627
216	Erinaceus_europaeus	402	NA	NA	Erinaceus europaeus	Erinaceus europaeus	NA	Western European hedgehog	Erinaco	0	Kayser (1939)	0	0	NA	3	761	550.2	183	nocturnal	168	123	1.58	4.64	33	solitary	terrestrial	seasonal	solitary	no	carnivore	7	2521	383.7487179	703.5384615	2.584046938	2.847287845	6.575922255	6.428176834	27.02239241	6244.482172	24.13177106	964.9306547	28.44679326	20.53496988
217	Erophylla_bombifrons	277	NA	NA	Erophylla bombifrons	Erophylla bombifrons	NA	Brown flower bat	Chiro	0	Rodriguez-Duran (1995)	0	0	NA	5	16.41	18.1	99	nocturnal	NA	NA	1	1	134	semi_facultative	flying	seasonal	group_living	no	herbivore	1	3	18.1	16.41	1.257678575	1.215108581	25.20386139	9.851388431	73.25679776	1214.792854	13.37621212	1660.207803	40.12672145	143.1326947
218	Erythrocebus_patas	556	NA	NA	patas monkey	Erythrocebus patas	NA	Patas monkey	Prima	0	Mahoney (1980)	0	0	NA	1	3000	644.7	79	diurnal	339.6	0.26	0.97	1	167	obligate	terrestrial	seasonal	group_living	no	omnivore	1	4	644.7	3000	2.80935767	3.477121255	24.10706939	14.89286342	64.65459438	2422.433215	23.63890095	631.8414171	97.94744283	869.19792
219	Eulemur_mongoz	607	NA	NA	Eulemur mongoz	Eulemur mongoz	NA	Mongoose lemur	Prima	0	Hanna (2006)	0	0	NA	3	1382	1143	246	diurnal	434.4	346.7	1	1.21	129	obligate	terrestrial	seasonal	group_living	no	omnivore	1	4	1143	1382	3.05804623	3.140508043	26.69421347	10.99897161	69.34567007	1297.478942	15.72521514	1478.886594	123.1362943	57.41369813
220	Eumops_perotis	236	NA	NA	Eumops perotis	Eumops perotis	NA	Western mastiff bat	Chiro	0	Leitner (1966)	0	0	NA	5	56	39.8	89	nocturnal	NA	NA	1	0.99	NA	semi_facultative	flying	seasonal	NA	yes	carnivore	1	115	39.8	56	1.599883072	1.748188027	26.77099271	8.206130752	79.45516679	563.4057876	10.35061397	2030.835774	85.65325898	18.77539457
221	Euneomys_chinchilloides	925	NA	NA	Euneomys chinchilloides	Euneomys chinchilloides	NA	Patagonian chinchilla mouse	RodMyom	0	Bozinovic (1992a)	0	0	NA	12	65.4	84.4	168	nocturnal	NA	NA	NA	NA	NA	NA	NA	seasonal	NA	NA	herbivore	NA	9	84.4	65.4	1.926342447	1.815577748	5.995521754	7.216553576	47.02372478	2857.761448	15.22015515	1363.531612	11.22026797	89.71604552
222	Euoticus_elegantulus	576	NA	NA	Euoticus elegantulus	Euoticus elegantulus	NA	Southern needle-clawed bushbaby	Prima	0	Hildwein (1972b)	0	0	NA	2	262	216	157	nocturnal	180	16.47	1.5	0.99	133.45	solitary	terrestrial	aseasonal	solitary	no	omnivore	1	1	216	262	2.334453751	2.418301291	24.29585857	9.717451679	77.34400174	733.1047093	12.58390633	1662.933543	56.39176039	474.4405291
223	Euphractus_sexcinctus	1526	NA	NA	Euphractus sexcinctus	Euphractus sexcinctus	NA	Yellow armadillo	Cingulata	0	McNab (1980)	0	0	NA	2	8190	1237	73	diurnal	225.96	1.77	NA	1.75	62.5	solitary	semi-fossorial	aseasonal	solitary	no	omnivore	NA	11	1237	8190	3.0923697	3.913283902	18.34430322	11.90617792	48.83761982	4395.686069	24.64232761	1071.327085	25.32604538	31.15096185
224	Felis_margarita	115	NA	NA	Felis margarita	Felis margarita	NA	Sand cat	Carniv	0	Ostrowski	1	0	Munoz-Garcia & Williams (2005)	3	1925	898.8	152	nocturnal	156	NA	2	4.5	63.61	solitary	terrestrial	seasonal	solitary	no	carnivore	9	20	898.8	1925	2.953663064	3.284430734	23.66124339	14.01949464	43.98366469	6622.848455	32.26214212	104.4852476	99.68998523	498.9725294
225	Felis_silvestris	116	NA	lybica	Felis silvestris lybica	Felis silvestris	NA	Wild cat	Carniv	0	Ostrowski	1	0	Munoz-Garcia & Williams (2005)	1	2618	983.8	133	nocturnal	336	0.36	2.02	3.69	65.5	solitary	terrestrial	seasonal	solitary	no	carnivore	7	104	983.8	2618	2.992906818	3.417969642	13.53502006	9.774701777	33.51291809	6747.528868	28.81548988	674.9477694	45.84069295	452.3504261
226	Fossa_fossana	110	NA	NA	Fossa fossa	Fossa fossana	NA	Spotted fanaloka	Carniv	0	McNab (1995)	0	0	NA	1	2260	906.3	137	nocturnal	256.8	3.41	1.1	1	88.38	solitary	terrestrial	seasonal	solitary	no	omnivore	1	4	906.3	2260	2.95727198	3.354108439	22.86862769	9.494496595	63.28696629	2060.517142	14.9279659	1983.045375	67.67850678	370.2696093
227	Fukomys_anselli	672	NA	2N=68	Cryptomys 68 chromosomes, Zambian common mole rat	Cryptomys anselli	NA	Zambian mole rat?????	RodHystrico	0	Marhold & Nagel (1995)	0	0	NA	10	81.9	62.2	105	cathemeral	NA	240	NA	2.7	95	obligate	fossorial	aseasonal	social_monogamy	no	herbivore	NA	1	62.2	81.9	1.793790385	1.913283902	20.89391951	13.14989209	54.36956549	2801.544341	24.05438007	850.4025292	118.5302356	1123.005426
228	Fukomys_bocagei	673	NA	NA	Cryptomys bocagei	Cryptomys bocagei	NA	Bocage's mole rat	RodHystrico	0	Bennett et al. (1994)	0	0	NA	4	94.4	69.9	107	cathemeral	NA	NA	NA	NA	NA	obligate	fossorial	NA	social_monogamy	no	herbivore	NA	1	69.9	94.4	1.844477176	1.974971994	20.80290893	15.39005712	62.64190655	1931.201924	24.11586649	1133.15386	92.90760487	1253.238212
229	Fukomys_damarensis	674	NA	2N=74 or 78	Cryptomys damarensis	Cryptomys damarensis	NA	Damaraland mole rat	RodHystrico	0	Lovegrove (1986a)	0	0	NA	7	124.5	71	88	diurnal	NA	NA	1	2.5	85	obligate	fossorial	aseasonal	social_monogamy	no	herbivore	3	1	97.64505495	114.3065934	1.989650254	2.058071282	20.79608226	16.15032177	56.05629363	4012.946405	28.27888262	413.4747273	97.35833288	1087.793211
230	Fukomys_darlingi	678	NA	2N=54	Cryptomys hottentotus darlingi	Cryptomys darlingi	NA	Mashona mole rat	RodHystrico	0	Bennett et al. (1993a)	0	0	NA	7	60	58.8	125	cathemeral	NA	NA	1.83	1.84	58.5	obligate	fossorial	aseasonal	social_monogamy	no	herbivore	3	1	92.75835616	120.9041096	1.967353044	2.082441063	19.45069342	13.1070756	57.6145775	2834.920847	22.49519045	814.9616602	101.3890865	1105.646304
231	Fukomys_mechowii	688	NA	NA	Cryptomys mechowi	Cryptomys mechowi	NA	Mechow's mole rat	RodHystrico	0	Bennett et al. (1994)	0	0	NA	6	267	160.2	114	cathemeral	192	NA	2	2.6	100	obligate	fossorial	aseasonal	social_monogamy	no	herbivore	5	1	160.2	267	2.204662512	2.426511261	21.14352407	13.96551533	64.50975676	1613.648778	21.63377143	1281.140196	87.81782499	1121.493034
232	Funisciurus_anerythrus	1421	NA	mystax	Funisciurus mystax	Funisciurus anerythrus	NA	Thomas's rope squirrel	RodSciuro	0	Hildwein (1972b)	0	0	NA	1	63	104.2	213	crepuscular	120	NA	NA	1.5	NA	semi_facultative	terrestrial	seasonal	solitary	no	herbivore	NA	3	115.85	124	2.063896038	2.093421685	25.67838829	8.571054098	73.13203192	864.0737021	11.45330464	2077.539429	58.91557249	212.3092436
233	Funisciurus_congicus	1418	NA	NA	Funisciurus congicus	Funisciurus congicus	NA	Congo rope squirrel	RodSciuro	0	Viljoen (1985)	0	0	NA	4	112.3	97.7	131	crepuscular	114	1000	2	2	54.23	obligate	terrestrial	NA	group_living	NA	omnivore	4	1	97.7	112.3	1.989894564	2.050379756	24.32337926	10.79400473	75.73234011	578.4410343	14.20467246	1537.080256	60.66302267	585.4644922
234	Funisciurus_isabella	1419	NA	NA	Funisciurus isabella	Funisciurus isabella	NA	African striped squirrel	RodSciuro	0	Hildwein (1972b)	0	0	NA	1	60	102.1	217	crepuscular	NA	NA	NA	0.98	NA	semi_facultative	terrestrial	NA	solitary	NA	herbivore	NA	1	90.75	75	1.957846634	1.875061263	23.94223381	9.851785356	76.77281881	753.3381094	12.57073205	1629.991498	57.56703682	554.2789067
235	Funisciurus_lemniscatus	1423	NA	NA	Funisciurus lemniscatus	Funisciurus lemniscatus	NA	Ribboned rope squirrel	RodSciuro	0	Hildwein (1972b)	0	0	NA	1	95	89.59	136	crepuscular	NA	NA	NA	1.8	NA	semi_facultative	terrestrial	NA	group_living	no	omnivore	NA	1	129.045	119	2.110741182	2.075546961	23.95295012	9.311478122	75.20575512	889.2304797	12.62207093	1670.777884	60.94504308	505.5232453
236	Funisciurus_pyrropus	1425	NA	NA	Funisciurus pyrrhopus	Funisciurus pyrropus	NA	Fire-footed rope squirrel	RodSciuro	0	Hildwein (1972b)	0	0	NA	1	244	181.3	138	crepuscular	114	NA	NA	1.8	NA	solitary	terrestrial	NA	solitary	no	herbivore	NA	4	184.7	257	2.266466895	2.409933123	24.18119598	11.04728374	74.6856787	869.4122688	14.70055456	1527.013496	59.5444806	592.9307247
237	Galago_moholi	580	NA	NA	Galago senegalensis moholi	Galago moholi	NA	Mohol bushbaby	Prima	0	Dobler (1982)	0	0	NA	14	156	120	127	nocturnal	199.2	172.04	2	1	124	solitary	terrestrial	seasonal	solitary	no	herbivore	2	1	121.9974359	167.6410256	2.086350703	2.224380309	21.52452193	13.89526417	59.04379686	2466.028463	23.20849578	948.8367577	100.4691991	1085.479246
238	Galago_senegalensis	583	NA	senegalensis	Galago senegalensis senegalensis	Galago senegalensis	NA	Senegal bushbaby	Prima	0	Dobler (1982)	0	0	NA	1	275	198	139	nocturnal	205.2	89.77	2	1.59	142	solitary	terrestrial	seasonal	solitary	no	omnivore	3	76	198	275	2.29666519	2.439332694	26.79773192	10.13475257	63.0496436	1108.921121	15.94277074	2303.969162	129.6564216	52.26692519
239	Galagoides_demidoff	577	NA	NA	Galago demidovii	Galagoides demidoff	NA	Prince Demidoff's bushbaby	Prima	0	Hildwein (1972b)	0	0	NA	2	57.5	68.8	151	nocturnal	168	57.57	1	1.57	112	solitary	terrestrial	seasonal	solitary	no	omnivore	2	4	78.70705882	57.94117647	1.896013684	1.762987309	23.29214023	9.892416632	74.66644836	792.684667	13.14187675	1975.381496	61.89243725	669.3247552
240	Galea_musteloides	710	NA	NA	Galea musteloides	Galea musteloides	NA	Common yellow-toothed cay	RodHystrico	0	Müller & Soppa (1988)	0	0	NA	7	322	264	165	diurnal	42	NA	7	2.63	53	facultative	terrestrial	seasonal	solitary	no	herbivore	18	1	264	322	2.421603927	2.507855872	9.070109429	16.00717389	68.53585896	2026.084918	22.77746621	559.6339307	96.91756977	3731.741438
241	Gazella_gazella	17	NA	NA	Gazella gazella	Gazella gazella	NA	Mountain gazelle	Artio	0	Dittmann et al. (2015)	0	0	NA	5	16300	6275	224	diurnal	219	0.4	1.5	1.6	180	facultative	terrestrial	seasonal	group_living	no	herbivore	2	2	6275	16300	3.79761373	4.212187604	18.83457888	10.93179825	40.05771914	6237.171208	27.1300319	562.354958	89.96242208	198.7469158
242	Gazella_spekei	18	NA	NA	Gazella spekei	Gazella spekei	NA	Speke's gazelle	Artio	0	Dittmann et al. (2015)	0	0	NA	5	12400	5926	258	crepuscular	152.04	NA	NA	1	178.59	facultative	terrestrial	seasonal	NA	no	herbivore	NA	1	5926	12400	3.772761647	4.093421685	25.2423578	13.09933297	68.04762005	1913.987152	19.14391005	142.5320437	117.199156	604.7258909
243	Genetta_genetta	216	NA	felina ?	Genetta felina	Genetta genetta	NA	Common genet	Carniv	0	Ostrowski	1	0	Munoz-Garcia & Williams (2005)	2	1203.2	596.8	142	nocturnal	408	1.88	2	2.34	73.5	solitary	terrestrial	seasonal	solitary	no	carnivore	5	6	596.8	1203.2	2.775828814	3.080337823	22.0867493	13.4399056	51.26150351	4257.538233	26.14279324	280.1261328	92.50389564	655.6104921
244	Genetta_tigrina	217	NA	NA	Genetta tigrina	Genetta tigrina	NA	Cape genet	Carniv	0	Hennemann & Konecny (1980)	0	0	NA	2	1732	762.1	139	nocturnal	255.6	NA	2	2.38	71.48	solitary	terrestrial	seasonal	solitary	no	carnivore	5	1	762.1	1732	2.882011962	3.238547888	16.41944385	13.26126951	56.11578077	3400.230942	23.08805868	596.6800325	43.32220389	652.6867198
245	Geocapromys_brownii	701	NA	NA	Geocapromys brownii	Geocapromys brownii	NA	Brown's hutia	RodHystrico	0	Ottenwalder	1	0	Arends & McNab (2001)	1	2456	736.8	104	nocturnal	99.6	NA	2	1.8	120	facultative	semi-fossorial	aseasonal	group_living	no	herbivore	4	8	736.8	2456	2.867349617	3.390228362	23.85388147	7.373631726	68.05189341	1048.269428	10.75165746	1683.211779	54.40517099	404.0218522
246	Geocapromys_ingrahami	702	NA	NA	NA	Geocapromys ingrahami	NA	Bahaman hutia	RodHystrico	0	Jordan (1989)	0	1	Arends & McNab (2001)	1	775	265.8	87	nocturnal	72	3000	NA	1	109.21	semi_facultative	terrestrial	seasonal	solitary	no	herbivore	NA	1	265.8	775	2.424554977	2.889301703	26	6.6	54.5	1911.358622	12.07270937	821.7270937	47.5	5
247	Geogale_aurita	487	NA	NA	Geogale aurita	Geogale aurita	NA	Large-eared tenrec	Afro	0	Stephenson & Racey (1993a)	0	0	NA	12	6.9	7.73	79	nocturnal	25	NA	2	3.9	61.5	solitary	terrestrial	seasonal	solitary	no	carnivore	8	10	7.73	6.9	0.888179494	0.838849091	24.67700597	13.62458364	64.11645816	2496.577518	21.06748472	788.1433119	100.1558917	180.2656527
248	Geomys_bursarius	793	NA	NA	Geomys bursarius	Geomys bursarius	NA	Plains pocket gopher	RodCastor	0	Bradley & Yousef (1975)	0	0	NA	7	197	137.9	123	cathemeral	144	1250	1	3.39	18.5	solitary	fossorial	seasonal	solitary	no	herbivore	3	1	137.9	197	2.139564266	2.294466226	10.17047207	13.31643975	31.69171428	9868.814663	42.58571267	658.8738128	52.18948005	423.8385424
249	Geomys_pinetis	794	NA	NA	Geomys pinetis	Geomys pinetis	NA	Southeastern pocket gopher	RodCastor	0	McNab (1966)	0	0	NA	10	200	142	125	cathemeral	24	NA	1.73	1.86	28	solitary	fossorial	aseasonal	solitary	no	herbivore	3	1	129.0666667	183.4666667	2.110814094	2.263557171	18.97296605	13.06269878	43.09315522	6301.785281	29.83922524	1314.093448	23.48323952	57.44006203
250	Georychus_capensis	689	NA	NA	Georychus capensis	Georychus capensis	NA	Cape mole rat	RodHystrico	0	Du Toit et al. (1985)	0	0	NA	1	280	428.4	296	diurnal	36	1100	2	5.95	46	solitary	fossorial	seasonal	solitary	no	herbivore	12	3	134.2346154	156.4615385	2.127864523	2.194407596	15.52386212	13.26057055	56.62889373	3490.559739	23.31203642	719.7200504	56.75901566	1110.652651
251	Gerbilliscus_afra	1232	NA	NA	Tatera afra	Tatera afra	NA	Cape gerbil	RodMyom	0	Duxbury & Perrin (1992)	0	0	NA	9	106.5	182.1	254	nocturnal	68.4	NA	6.5	3.92	NA	solitary	semi-fossorial	NA	solitary	no	NA	25	NA	182.1	106.5	2.260309946	2.027349608	16.93540533	14.33645131	55.18706828	3899.376234	25.33343535	307.7926288	53.52302739	377.5635851
252	Gerbilliscus_leucogaster	1233	NA	NA	Tatera leucogaster	Tatera leucogaster	NA	Bushveld gerbil	RodMyom	0	Downs & Perrin (1994)	0	0	NA	8	157.6	132.5	139	nocturnal	NA	165.34	NA	4.5	NA	solitary	semi-fossorial	NA	solitary	no	NA	NA	NA	97.72571429	135.5714286	1.990008853	2.132168172	21.35946885	14.17000842	58.69587201	2647.893803	23.79153651	828.5277312	94.81531533	1080.87097
253	Gerbillurus_paeba	1235	NA	NA	Gerbillurus paeba	Gerbillurus paeba	NA	Hairy-footed gerbil	RodMyom	0	Buffenstein (1984)	0	0	NA	15	31.13	27.71	95	nocturnal	NA	866.8	NA	3.63	26	solitary	semi-fossorial	seasonal	solitary	NA	omnivore	NA	4	31.37967742	32.55967742	1.496648475	1.512680094	19.92990068	11.67476768	56.42994128	2913.472152	20.26093278	654.9190168	59.64652978	408.5750919
254	Gerbillurus_setzeri	1237	NA	NA	Gerbillurus setzeri	Gerbillurus setzeri	NA	Namib brush-tailed gerbil	RodMyom	0	Downs & Perrin (1990)	0	0	NA	13	46.1	37.02	95	nocturnal	NA	NA	NA	3	21	solitary	semi-fossorial	aseasonal	solitary	no	omnivore	NA	2	37.02	46.1	1.568436414	1.663700925	17.63451779	9.618599621	64.36550741	1905.72719	14.86171451	26.70391587	97.78677522	178.2768028
255	Gerbillurus_tytonis	1238	NA	NA	Gerbillurus tytonis	Gerbillurus tytonis	NA	Dune hairy-footed gerbil	RodMyom	0	Downs & Perrin (1990)	0	0	NA	16	29.9	31.69	112	nocturnal	NA	1700	NA	4.4	21	solitary	semi-fossorial	aseasonal	solitary	no	omnivore	NA	1	31.69	29.9	1.500922239	1.475671188	16.30181227	11.26083475	63.05990434	2158.291383	17.78156652	39.66348611	79.26171228	553.1894402
256	Gerbillurus_vallinus	1239	NA	NA	Gerbillurus vallinus vallinus	Gerbillurus vallinus	NA	Bushy-tailed hairy-footed gerbil	RodMyom	0	Downs & Perrin (1990)	0	0	NA	11	38.8	34.77	101	nocturnal	NA	NA	NA	3.87	21	semi_facultative	semi-fossorial	aseasonal	solitary	no	omnivore	NA	1	34.77	38.8	1.541204691	1.588831726	19.00164544	16.74717682	54.64625542	5042.761129	30.91432428	167.2768586	78.31689185	954.8580109
257	Gerbillus_andersoni	1240	NA	NA	Gerbillus allenbyi	Gerbillus andersoni	NA	Anderson's gerbil	RodMyom	0	Haim (1984)	0	0	NA	6	35.3	38.83	121	nocturnal	NA	NA	NA	3.9	21	solitary	semi-fossorial	seasonal	solitary	no	herbivore	NA	7	38.83	35.3	1.589167391	1.547774705	18.9813558	11.21850961	43.12101893	5235.802541	25.70714871	166.5786837	90.55829971	302.8980001
258	Gerbillus_gerbillus	1241	NA	NA	NA	Gerbillus gerbillus	NA	Lesser Egyptian gerbil	RodMyom	0	Haim & Harari (1992)	0	1	Haim & Izhaki (1993)	1	29.7	42.47	150	nocturnal	NA	NA	NA	4.1	21	semi_facultative	semi-fossorial	aseasonal	solitary	no	omnivore	NA	2	42.47	29.7	1.628082261	1.472756449	22.19015028	13.88998164	46.34730736	5744.290006	29.86069482	69.34682887	90.43443729	405.8528939
259	Gerbillus_nanus	1242	NA	NA	Gerbillus nanus	Gerbillus nanus	NA	Dwarf gerbil	RodMyom	0	Haim (1984)	0	0	NA	6	28.4	22.41	82	nocturnal	54	NA	3	5	20.97	solitary	semi-fossorial	seasonal	solitary	no	NA	15	2	22.41	28.4	1.350441857	1.45331834	25.31049042	14.86370065	44.50462452	6603.310836	33.41668141	72.90729455	94.85432406	466.2543112
260	Gerbillus_perpallidus	1243	NA	NA	Gerbillus perpallidus	Gerbillus perpallidus	NA	Pale gerbil	RodMyom	0	Müller (1985)	0	0	NA	21	52.4	48.2	113	nocturnal	NA	NA	NA	4.46	20.22	solitary	semi-fossorial	NA	solitary	no	NA	NA	1	48.2	52.4	1.683047038	1.719331287	19.76406711	12.30700247	46.27657588	5070.845431	26.24178243	57.9508031	107.1551404	73.59941346
261	Gerbillus_pusillus	1244	NA	NA	Gerbillus pusillus	Gerbillus pusillus	NA	Least gerbil	RodMyom	0	Buffenstein & Jarvis (1985)	0	0	NA	12	12.6	13.48	89	nocturnal	NA	NA	NA	NA	21	solitary	semi-fossorial	NA	solitary	no	NA	NA	3	12.85	12.6	1.108903128	1.100370545	25.66379745	12.71087535	75.63631996	1065.80354	17.10623665	475.5872215	93.49007296	604.9926605
262	Gerbillus_pyramidum	1246	NA	NA	Gerbillus pyramidum	Gerbillus pyramidum	NA	Greater Egyptian gerbil	RodMyom	0	Robinson & Hendrickson (1961)	0	0	NA	21	108.5	72.7	100	nocturnal	98.4	NA	5	3.47	22.14	solitary	semi-fossorial	seasonal	solitary	no	herbivore	17	2	71.80454545	105.9772727	1.856151937	2.025212739	27.12464445	14.86873717	54.20562874	4329.379379	27.08283245	55.52878126	142.8131389	240.90257
263	Glaucomys_sabrinus	na	NA	NA	Glaucomys_sabrinus	NA	NA	Northern american flying squirrel	RodSciuro	0	Olsen et al. (2017)	0	0	NA	19	103.7	111.6	159	nocturnal	170.4	85.93	1	3.33	40	solitary	terrestrial	seasonal	solitary	no	herbivore	NA	20	111.6	103.7	2.047664195	2.015778756	6.355663472	13.38777692	33.32004974	9156.380956	39.99470444	613.8038632	29.4071452	955.8736759
264	Glaucomys_volans	1427	NA	NA	Glaucomys volans	Glaucomys volans	NA	Southern flying squirrel	RodSciuro	0	Neumann (1967)	0	0	NA	10	62.8	66.57	137	nocturnal	228	447.59	1.33	3.17	40	semi_facultative	terrestrial	seasonal	solitary	no	herbivore	4	16	74.73407407	67.88395062	1.873518658	1.831767109	15.9061545	11.45454011	45.01270653	5526.237757	27.53911106	1219.071029	43.75697046	543.1827579
265	Glis_glis	1401	NA	NA	Myoxus glis	Myoxus glis	NA	Edible dormouse	RodSciuro	0	Kayser (1939)	0	0	NA	1	127	133.5	164	nocturnal	104.4	3000	1	5.17	NA	solitary	semi-fossorial	NA	NA	NA	NA	5	NA	93.8162963	150.4	1.972278284	2.177247836	14.29119761	7.678876977	30.574063	6274.738484	25.15591591	742.0270585	47.22482527	204.9816404
266	Glossophaga_longirostris	278	NA	NA	Glossophaga longirostris	Glossophaga longirostris	NA	Miller's long-tongued bat	Chiro	0	Arends et al. (1995)	0	0	NA	6	13.5	26.5	167	nocturnal	NA	NA	2	0.98	NA	semi_facultative	flying	seasonal	solitary	no	omnivore	2	9	26.5	13.5	1.423245874	1.130333768	26.48775188	7.362715224	74.31538133	726.7611136	9.767975174	1361.997979	52.6295002	103.0888227
267	Glossophaga_soricina	279	NA	NA	Glossophaga soricina	Glossophaga soricina	NA	Pallas's long-tongued bat	Chiro	0	McNab (1969,1989)	0	0	NA	13	9.6	21.6	174	nocturnal	132	NA	2	1	107.97	semi_facultative	flying	seasonal	solitary	no	omnivore	2	4	23.08105263	9.761052632	1.363255611	0.989496654	25.67756228	8.561059273	73.94108549	781.7839846	11.568498	1528.903902	51.92462555	149.8665011
268	Golunda_ellioti	1248	NA	NA	Golunda ellioti gujerati	Golunda ellioti	NA	Indian bush-rat	RodMyom	0	Goyal et al. (1981)	0	0	NA	1	56.2	60.7	135	crepuscular	NA	NA	NA	3.5	NA	solitary	terrestrial	aseasonal	solitary	NA	herbivore	NA	40	60.7	56.2	1.783188691	1.749736316	26.18512413	9.869986544	44.46075694	3972.152979	22.29406078	322.7292044	143.113349	31.06151856
269	Gracilinanus_agilis	1626	NA	NA	Gracilinanus agilis	Gracilinanus agilis	NA	Agile gracile opossum	Didelphi	0	Cooper et al. (2009)	0	0	NA	6	31.4	31.4	107	nocturnal	18	NA	1	12	NA	solitary	terrestrial	seasonal	solitary	no	carnivore	12	1	31.4	31.4	1.496929648	1.496929648	24.24130434	11.9956116	69.58687195	1340.23516	17.4357125	1370.771205	70.59194116	411.2345052
270	Gracilinanus_microtarsus	1627	NA	NA	Marmosa microtarsus microtarsus	Gracilinanus microtarsus	NA	Brazilian gracile opossum	Didelphi	0	Morrison & McNab (1962)	0	0	NA	1	13	18.92	122	nocturnal	18	NA	1	11	NA	solitary	terrestrial	seasonal	solitary	no	carnivore	11	2	18.92	13	1.276921132	1.113943352	19.20579716	10.53466187	53.76240014	2900.936959	19.13064232	1451.495815	30.07773117	384.8316358
271	Graomys_griseoflavus	926	NA	NA	Graomys griseoflavus	Graomys griseoflavus	NA	Gray leaf-eared mouse	RodMyom	0	Caviedes-Vidal et al. (1987)	0	0	NA	6	69.4	83.97	160	nocturnal	NA	NA	NA	7.05	NA	NA	NA	NA	solitary	no	herbivore	NA	46	83.97	69.4	1.924124153	1.84135947	13.98148135	11.66419976	46.14551137	4805.8307	25.01259327	393.9066325	35.28940042	9.076222427
272	Graphiurus_murinus	1407	NA	NA	Graphiurus murinus	Graphiurus murinus	NA	Woodland dormouse	RodSciuro	0	Whittington-Jones & Brown (1999)	0	0	NA	10	38.4	40.36	119	nocturnal	69.6	54.41	2	3	23.99	solitary	terrestrial	seasonal	solitary	no	omnivore	6	18	40.36	38.4	1.605951158	1.584331224	22.06632635	11.02857136	65.28070764	1870.891962	16.89384524	1037.084437	67.07308578	606.6733384
273	Graphiurus_ocularis	1405	NA	NA	Graphiurus ocularis	Graphiurus ocularis	NA	Spectacled dormouse	RodSciuro	0	Perrin & Ridgard (1999)	0	0	NA	8	67.8	66.24	129	nocturnal	NA	NA	4	5	NA	solitary	terrestrial	seasonal	solitary	no	herbivore	20	4	66.24	67.8	1.821120324	1.831229694	16.62716065	11.38856035	57.94987988	2872.530661	19.5229718	405.6651577	59.63179391	208.9153952
274	Gulo_gulo	139	NA	NA	Gulo gulo	Gulo gulo	NA	Wolverine	Carniv	0	Iversen (1972)	0	0	NA	3	12700	5842	250	nocturnal	234	0.007916144	0.45	2.84	245	solitary	terrestrial	seasonal	solitary	no	carnivore	1	22	5842	12700	3.766561553	4.103803721	-2.298082943	8.769308216	24.91308324	9935.429138	36.92937832	836.940331	47.76574936	453.3661342
275	Gymnobelideus_leadbeateri	1664	NA	NA	Gymnobelideus leadbeateri	Gymnobelideus leadbeateri	NA	Leadbeater's possum	Diproto	0	Smith et al. (1982)	0	0	NA	3	166.3	103.1	104	nocturnal	132	258.26	2	1.54	18.43	semi_facultative	terrestrial	aseasonal	solitary	no	omnivore	3	2	103.1	166.3	2.013258665	2.220892249	12.3720046	10.67541435	47.09958624	4038.776089	22.3958078	1327.048634	25.26153839	416.2776298
276	Halichoerus_grypus	173	NA	NA	Halichoerus grypus	Halichoerus grypus	NA	Grey seal	Carniv	0	Folkow & Blix (1987)	0	0	NA	3	90667	19536	199	NA	560.07	NA	0.93	1	349.79	facultative	aquatic	seasonal	group_living	no	carnivore	1	na	35181.75	136781.3125	4.546317438	5.136026767	5.626294539	6.336649557	26.24595967	6258.271212	24.03441541	939.226397	23.36237563	16.03586061
277	Heliophobius_argenteocinereus	692	NA	kapiti ?	Heliophobius kapeti	Heliophobius argenteocinereus	NA	Silvery mole rat	RodHystrico	0	McNab (1966)	0	0	NA	2	88	74.8	120	cathemeral	37.2	5800	1.25	2.6	87	solitary	fossorial	seasonal	solitary	no	herbivore	3	1	149.0285714	186.2857143	2.173269538	2.270179551	23.03621259	11.73717675	63.88453234	1647.117476	17.5465039	1053.688387	97.08887842	868.2235365
278	Heliosciurus_rufobrachium	1435	NA	NA	Heliosciurus rufobrachium	Heliosciurus rufobrachium	NA	Red-legged sun squirrel	RodSciuro	0	Hildwein (1972b)	0	0	NA	2	271	162.5	115	diurnal	106.8	NA	1.5	2.8	NA	facultative	terrestrial	seasonal	solitary	no	herbivore	4	2	198	301	2.29666519	2.478566496	23.64458945	9.257814807	77.0144436	769.6542304	11.71773568	2068.80003	56.94268011	434.7931526
279	Hemicentetes_nigriceps	488	NA	NA	Hemicentetes nigriceps	Hemicentetes nigriceps	NA	Higlhland streaked tenrec	Afro	0	Stephenson & Racey (1994)	0	0	NA	5	101.9	72.5	105	nocturnal	31.2	NA	2	2.84	55.32	solitary	semi-fossorial	seasonal	solitary	no	carnivore	6	1	72.5	101.9	1.860338007	2.008174184	17.82972252	11.12080532	62.80704876	2547.020595	17.5614381	1419.218968	84.21022428	1253.743114
280	Hemicentetes_semispinosus	489	NA	NA	Hemicentetes semispinosus	Hemicentetes semispinosus	NA	Lowland streaked tenrec	Afro	0	Stephenson & Racey (1994)	0	0	NA	5	133	64.1	76	cathemeral	32.4	NA	2	5.02	53.07	facultative	semi-fossorial	seasonal	group_living	no	carnivore	10	1	64.1	133	1.80685803	2.123851641	21.36455259	10.12539921	62.74893129	2354.839228	15.98787668	2087.013176	66.05654767	561.2225755
281	Hemiechinus_auritus	408	NA	aegyptius	Hemiechinus auritus	Hemiechinus auritus	NA	Long-eared hedgehog	Erinaco	0	Shkolnik & Schmidt-Niesen (1976)	0	0	NA	8	397	150.9	81	nocturnal	81.6	NA	1	4.05	38.5	solitary	semi-fossorial	seasonal	solitary	no	carnivore	4	2	150.9	397	2.17868924	2.598790507	9.139238658	12.17574079	26.8062452	11818.4423	45.35742572	157.0795337	56.69195781	376.9126177
282	Heterocephalus_glaber	695	NA	NA	Heterocephalus glaber	Heterocephalus glaber	NA	Naked mole rat	RodHystrico	0	McNab (1966)	0	0	NA	11	39	25.7	75	cathemeral	372	11100	3.5	8.95	70	obligate	fossorial	aseasonal	social_monogamy	yes	herbivore	31	1	36.66	40.85806452	1.564192461	1.61127779	26.42135721	13.35764523	73.93733235	1128.071747	18.41968507	352.9482591	108.8815013	499.3830752
283	Heterohyrax_brucei	523	NA	NA	Heterohyrax brucei	Heterohyrax brucei	NA	Bush hyrax	Hyraco	0	Taylor & Sale (1969)	0	0	NA	2	2000	720.1	119	diurnal	168	5751.97	1	1.94	226	facultative	terrestrial	seasonal	group_living	no	herbivore	2	3	686.1666667	1524.666667	2.836429617	3.183174906	23.61516415	10.82758413	61.02474875	1682.258338	17.07475887	954.4992879	90.56757414	761.8004535
284	Heteromys_anomalus	846	NA	NA	Heteromys anomalus	Heteromys anomalus	NA	Caribbean spiny pocket mouse	RodCastor	0	McNab (1979a)	0	0	NA	2	69.3	100.5	192	nocturnal	NA	252.07	NA	2	21	semi_facultative	semi-fossorial	seasonal	solitary	no	omnivore	NA	6	100.5	69.3	2.002166062	1.840733235	26.42660464	8.846567798	79.09253376	587.1170937	11.12328577	1526.772945	49.897199	177.4233483
285	Heteromys_desmarestianus	847	NA	NA	Heteromys desmarestianus	Heteromys desmarestianus	NA	Desmarest's spiny pocket mouse	RodCastor	0	Hinds & MacMillen (1985)	0	0	NA	9	75.8	99.1	177	nocturnal	NA	656.45	5	3.31	27.86	solitary	semi-fossorial	aseasonal	solitary	no	herbivore	17	1	99.1	75.8	1.996073654	1.879669206	24.43789442	10.30578022	70.75237016	1221.87664	14.85585509	1905.354985	60.1085853	403.956176
286	Hipposideros_armiger	228	NA	terasensis	Hipposideros terasensis	Hipposideros terasensis	NA	Formosan leaf-nosed bat	Chiro	0	Liu & Karasov (2012)	0	0	NA	8	53.1	32.9	76	nocturnal	NA	NA	NA	NA	NA	NA	flying	NA	NA	NA	carnivore	NA	6	32.9	53.1	1.517195898	1.725094521	23.51462396	8.074260349	53.82259239	2833.19183	16.65497515	2129.696889	66.64622344	215.1679669
287	Hipposideros_cervinus	225	NA	NA	Hipposideros cervinus	Hipposideros cervinus	NA	Fawn-colored leaf-nosed bat	Chiro	0	Bonaccorso & McNab (2003)	0	0	NA	7	8.3	8.96	80	nocturnal	NA	NA	1	1	NA	semi_facultative	flying	seasonal	group_living	no	carnivore	1	93	8.96	8.3	0.95230801	0.919078092	26.05918228	7.365658248	80.51560534	534.4431456	9.146888726	2929.789794	29.82180932	110.4373117
288	Hipposideros_diadema	224	NA	NA	Hipposideros diadema	Hipposideros diadema	NA	Diadem leaf-nosed bat	Chiro	0	Bonaccorso & McNab (2003)	0	0	NA	5	37.2	33	99	nocturnal	NA	NA	1	1	NA	semi_facultative	flying	seasonal	group_living	no	carnivore	1	92	33	37.2	1.51851394	1.57054294	26.2004598	7.845920328	78.74622514	581.6966446	9.971807944	2595.106874	43.43776074	140.9281408
289	Hipposideros_galeritus	226	NA	NA	Hipposideros galeritus	Hipposideros galeritus	NA	Cantor's leaf-nosed bat	Chiro	0	McNab (1989)	0	0	NA	3	8.5	9.35	82	nocturnal	NA	NA	1	0.99	NA	semi_facultative	flying	seasonal	social_monogamy	no	omnivore	1	65	9.35	8.5	0.970811611	0.929418926	27.08679906	7.430343814	70.76522518	1011.297062	11.01877651	1853.875075	53.4798276	32.28616478
290	Hipposideros_maggietaylorae	227	NA	NA	Hipposideros maggietaylorae	Hipposideros maggietaylorae	NA	Maggie Taylor's leaf-nosed bat	Chiro	0	Bonaccorso & McNab (2003)	0	0	NA	13	18.2	21.1	107	nocturnal	NA	NA	NA	NA	NA	semi_facultative	flying	NA	group_living	NA	carnivore	NA	13	21.1	18.2	1.324282455	1.260071388	26.01354078	7.349507924	77.73112316	671.9608016	9.529144053	2757.522214	29.58507755	96.08875699
291	Histiotus_velatus	351	NA	NA	Histiotus velatus	Histiotus velatus	NA	Tropical big-eared brown bat	Chiro	0	McNab (1969,1989)	0	0	NA	2	11.2	9.97	72	nocturnal	NA	NA	1	1.5	NA	semi_facultative	flying	seasonal	group_living	NA	carnivore	2	1	9.97	11.2	0.998695158	1.049218023	23.0228915	12.13901546	68.12013658	1644.836993	18.08247699	1350.932923	73.17268149	537.775131
292	Hyaena_hyaena	130	NA	NA	Hyaena hyaena	Hyaena hyaena	NA	Striped hyena	Carniv	0	McNab (2000)	0	0	NA	1	34300	5728.1	119	nocturnal	300	NA	NA	2.61	90.5	solitary	terrestrial	aseasonal	solitary	no	carnivore	NA	10	5728.1	34300	3.758010591	4.53529412	25.31419439	11.28446695	39.59650032	6356.977899	28.5269705	179.2497227	96.9698177	56.53295811
293	Hydrochoerus_hydrochaeris	711	NA	NA	Hydrochaeris hydrochaeris	Hydrochaeris hydrochaeris	NA	Capybara	RodHystrico	0	Arends & McNab (2001)	0	0	NA	1	26385	6596.3	166	diurnal	181.2	125.34	1	3.49	147	obligate	terrestrial	aseasonal	group_living	no	herbivore	3	na	6596.3	26385	3.819300399	4.421357099	25.75390251	8.208425803	72.81629707	989.5306488	11.5987473	1854.32944	73.75233996	17.96208153
294	Hydromys_chrysogaster	1249	NA	NA	Hydromys chrysogaster	Hydromys chrysogaster	NA	Common water rat	RodMyom	0	Dawson & Fanning (1981)	0	0	NA	5	780	458.6	150	nocturnal	87.6	NA	2.12	3.8	36.6	solitary	semi-fossorial	seasonal	solitary	no	carnivore	8	58	458.6	780	2.66143405	2.892094603	24.98772738	8.806683858	61.04352404	2216.638845	15.2722381	1548.947723	69.8451827	65.12660501
295	Hylobates_lar	603	NA	NA	Hylobates lar	Hylobates lar	NA	Lar gibbon	Prima	0	Bruhn (1934)	0	0	NA	1	1900	1073	183	diurnal	672	6.6	0.45	1	212.91	obligate	terrestrial	seasonal	social_monogamy	no	omnivore	0	6	1073	1900	3.030599722	3.278753601	26.05062978	9.747357251	71.76389684	979.0805382	14.07243919	2044.771001	54.26050468	211.8642441
296	Hylomys_suillus	409	NA	NA	Hylomys suillus	Hylomys suillus	NA	Short-tailed gymnure	Erinaco	0	Genoud & Ruedi (1996)	0	0	NA	4	77.3	80.4	142	cathemeral	NA	156.67	2	2.43	32.71	solitary	terrestrial	aseasonal	solitary	no	omnivore	5	6	80.4	77.3	1.905256049	1.888179494	25.49755494	8.887460291	77.50737385	757.3653891	11.91527108	2334.544298	52.01633646	278.3419843
297	Hystrix_africaeaustralis	752	NA	NA	Hystrix africaeaustralis	Hystrix africaeaustralis	NA	Cape porcupine	RodHystrico	0	Haim et al. (1990b)	0	0	NA	6	11100	2320	110	nocturnal	240	NA	1.67	2.1	99	solitary	semi-fossorial	seasonal	social_monogamy	no	herbivore	4	1	2176.5	10900	3.337758671	4.037426498	21.09777433	13.8546753	58.93831899	2618.289697	23.08817049	811.790202	90.30358923	1069.867855
298	Ictidomys_mexicanus	1467	NA	NA	NA	Spermophilus mexicanus	Ictidomys mexicanus	Mexican ground squirrel	RodSciuro	0	Neumann & Cade (1965)	0	1	Sieg et al. (2009)	1	199	278.6	247	diurnal	NA	NA	NA	5.91	NA	obligate	semi-fossorial	NA	NA	NA	NA	NA	NA	278.6	199	2.444981112	2.298853076	18.16141713	15.2377418	54.09539765	4479.463624	28.42590706	613.6965234	75.0948472	1318.573041
299	Ictidomys_tridecemlineatus	1488	NA	NA	Citellus tridecemlineatus	Spermophilus tridecemlineatus	Ictidomys tridecemlineatus	Thirteen-lined ground squirrel	RodSciuro	0	Pohl & Hart (1965)	0	0	NA	3	202	252.1	221	diurnal	94.8	386.61	1	8.08	NA	obligate	semi-fossorial	NA	solitary	no	herbivore	8	NA	152.4454545	203.7136364	2.18311448	2.309020101	8.845547224	16.96569627	41.86167105	8336.009789	40.55344565	389.7289982	59.21527724	1507.848065
300	Isoodon_auratus	1706	NA	NA	Isoodon auratus	Isoodon auratus	NA	Golden bandicoot	Peramelo	0	Withers (1992)	0	0	NA	6	428	149.8	76	nocturnal	NA	173.2	NA	2.6	12	solitary	terrestrial	aseasonal	solitary	no	carnivore	NA	7	165.65	445.45	2.21919144	2.648798963	27.06885382	9.527980401	57.65400984	2326.229434	16.53603083	960.0981171	110.2080912	57.76277573
301	Isoodon_macrourus	1708	NA	NA	Isoodon macrourus	Isoodon macrourus	NA	Northern brown bandicoot	Peramelo	0	Dawson & Hulbert (1970)	0	0	NA	6	880	393	118	nocturnal	36	70	2.66	3.13	12.5	solitary	terrestrial	seasonal	solitary	no	omnivore	8	17	488.1941176	1334.647059	2.688592542	3.125366434	24.18066374	9.836252283	55.94248092	2709.899459	17.91227841	1317.999017	74.60919523	104.956134
302	Isoodon_obesulus	1711	NA	NA	Isoodon obesulus	Isoodon obesulus	NA	Southern brown bandicoot	Peramelo	0	Hinds et al. (1993)	0	0	NA	2	717.2	222.6	77	nocturnal	45	40	2.2	2.33	15	solitary	terrestrial	seasonal	solitary	no	carnivore	5	22	403.2428571	1131.028571	2.605566683	3.053473576	15.69710717	10.64770237	51.72353072	3466.033053	20.48005643	786.4762342	47.24799436	185.1184207
303	Isthmomys_pirrensis	927	NA	NA	Peromyscus pirrensis	Isthmomys pirrensis	NA	Mount Pirri isthmus rat	RodMyom	0	Hill (1975)	0	0	NA	6	138	121.4	140	nocturnal	NA	NA	NA	2.43	NA	NA	semi-fossorial	NA	NA	NA	omnivore	NA	1	121.4	138	2.084218687	2.139879086	24.91773822	8.134650404	79.60840657	462.4397355	10.14528996	2700.252458	52.91241032	321.2245777
304	Jaculus_jaculus	1169	NA	NA	Jaculus deserti	Jaculus jaculus	NA	Lesser Egyptian jerboa	RodMyom	0	Hooper & El Hilali (1972)	0	0	NA	8	74.5	91.6	166	nocturnal	87.6	NA	1.5	4.33	33.54	solitary	semi-fossorial	seasonal	solitary	no	herbivore	6	21	91.6	74.5	1.961895474	1.872156273	26.35176246	13.96161055	56.42010603	3484.780151	25.00052048	195.853673	120.7372399	342.5461934
305	Jaculus_orientalis	1170	NA	NA	Dipus aegyptius	Jaculus orientalis	NA	Greater Egyptian jerboa	RodMyom	0	Kirmiz (1962)	0	0	NA	7	158.7	130.8	137	nocturnal	66	NA	NA	2.5	40	solitary	semi-fossorial	seasonal	solitary	no	herbivore	NA	5	135.2266667	148.2466667	2.131062343	2.170984937	18.02533962	11.5686021	42.45598949	5534.171625	27.02342153	214.375446	84.41665553	462.7314254
306	Kerodon_rupestris	712	NA	NA	Kerodon rupestris	Kerodon rupestris	NA	Rock cavy	RodHystrico	0	Arends & McNab (2001)	0	0	NA	2	733	366.5	125	crepuscular	132	NA	5	1.57	75.89	facultative	terrestrial	aseasonal	group_living	no	herbivore	8	1	366.5	733	2.564073979	2.865103975	24.16809473	10.57833744	72.29327752	1202.593156	14.58465018	746.9417851	89.31573138	450.3943113
307	Kobus_ellipsiprymnus	20	NA	NA	Kobus defassa ugandae	Kobus ellipsiprymnus	NA	Waterbuck	Artio	0	Taylor et al. (1969b)	0	0	NA	3	1.00E+05	26667	254	diurnal	360	2.46	1.1	1.1	262.5	facultative	terrestrial	aseasonal	group_living	no	herbivore	1	7	26667	1.00E+05	4.425974161	5	22.57463509	13.26724868	63.22596537	1873.396839	20.85607161	1046.991594	89.81160907	851.482017
308	Lagidium_viscacia	720	NA	NA	Lagidium viscacia	Lagidium viscacia	NA	Southern mountain viscacha	RodHystrico	0	Tirado et al. (2007)	0	0	NA	4	2056	699	113	diurnal	234	NA	1	1.5	129.99	facultative	terrestrial	seasonal	group_living	no	herbivore	2	1	699	2056	2.844477176	3.31302311	9.681960231	14.94947871	63.69779933	3200.026029	25.07653108	327.391359	77.27872001	2515.106454
309	Lagorchestes_conspicillatus	1650	NA	NA	NA	Lagorchestes conspicillatus	NA	Spectacled hare-wallaby	Diproto	0	Dawson & Bennett (1971)	0	1	McNab (1978b)	1	2700	864	114	nocturnal	72	41.99	NA	1	31.09	solitary	terrestrial	aseasonal	solitary	NA	herbivore	NA	4	852.6222222	2664.444444	2.930756648	3.425606669	26.27841309	11.73010984	57.9022184	3264.880029	21.07206379	808.8712693	85.09445088	111.459646
310	Lagostomus_maximus	721	NA	NA	Lagostomus maximus	Lagostomus maximus	NA	Plains viscacha	RodHystrico	0	Kohl (1980)	0	0	NA	2	6784	1886	127	crepuscular	112.8	NA	1.75	2.05	152	facultative	semi-fossorial	seasonal	group_living	no	herbivore	4	1	1886	6784	3.275541688	3.831485839	16.44673247	13.74348866	48.7580056	4977.250867	27.95697912	657.2147501	49.97509579	224.2081365
311	Lasiopodomys_brandtii	928	NA	NA	Microtus brandti	Lasiopodomys brandtii	NA	Brandt's vole	RodMyom	0	Weiner & Gorecki (1981)	0	0	NA	3	40.3	77	218	diurnal	NA	NA	2.67	6	22	facultative	semi-fossorial	seasonal	group_living	no	herbivore	16	1	99.13757576	43.99393939	1.996238295	1.643392852	0.610436813	13.44908316	25.59842712	14020.1307	51.48989549	247.7698288	109.955332	1112.513273
312	Lasiorhinus_latifrons	1698	NA	NA	Lasiorhinus latifrons	Lasiorhinus latifrons	NA	Southern hairy-nosed wombat	Diproto	0	Wells (1978)	0	0	NA	5	25250	2525	65	nocturnal	294	67.99	NA	1	20.74	semi_facultative	semi-fossorial	seasonal	solitary	NA	herbivore	NA	15	2525	25250	3.402261382	4.402261382	16.96481172	12.56582469	50.15448315	4374.847386	24.82890309	320.7229573	32.72738021	78.42231762
313	Lasiurus_borealis	352	NA	NA	Lasiurus borealis	Lasiurus borealis	NA	Eastern red bat	Chiro	0	Genoud (1993)	0	0	NA	2	12.2	17.45	118	nocturnal	NA	NA	1	3.12	84.21	solitary	flying	seasonal	solitary	no	carnivore	3	12	17.45	12.2	1.241795431	1.086359831	16.71349396	9.748047762	36.81530902	6429.097092	28.02806036	1035.805184	31.72305004	42.91155443
314	Lasiurus_seminolus	356	NA	NA	Lasiurus seminolus	Lasiurus seminolus	NA	Seminole bat	Chiro	0	Genoud (1993)	0	0	NA	9	9.8	13.5	107	nocturnal	NA	NA	1	2.68	85	solitary	flying	seasonal	solitary	no	carnivore	3	23	13.5	9.8	1.130333768	0.991226076	20.36504866	10.86047135	44.47061069	5203.065785	25.32515512	1246.825662	48.30510981	57.71057823
315	Lemmiscus_curtatus	938	NA	NA	Lagurus curtatus	Lemmiscus curtatus	NA	Sagebrush vole	RodMyom	0	McNab (1992c)	0	0	NA	11	30.3	50.3	176	cathemeral	NA	589.92	3	6.11	25.16	solitary	semi-fossorial	seasonal	solitary	no	herbivore	18	1	50.3	30.3	1.701567985	1.481442629	5.993311053	15.24571912	37.12478746	8584.972334	41.05610714	341.350448	40.0236131	1419.563424
316	Lemmus_lemmus	939	NA	NA	Lemmus lemmus	Lemmus lemmus	NA	Norway lemming	RodMyom	0	Hissa (1970)	0	0	NA	8	60.6	141.8	299	cathemeral	39.6	NA	2.5	5.12	16	solitary	semi-fossorial	seasonal	solitary	no	herbivore	13	784	158.7866667	60.6	2.200814032	1.782472624	5.897193788	5.28141248	26.69358497	5085.448401	19.53262533	1549.68687	28.82341851	44.73337912
317	Lemmus_sibiricus	945	NA	NA	Lemmus sibiricus	Lemmus sibiricus	NA	Siberian brown lemming	RodMyom	0	Klaassen et al. (2002)	0	0	NA	4	63.3	160.2	327	cathemeral	NA	NA	3	5.15	20.74	solitary	semi-fossorial	seasonal	solitary	no	herbivore	15	10	186.5454545	83.72727273	2.270784671	1.922866945	-11.9198982	8.298409747	19.77570699	11921.93286	41.0795456	215.9917692	50.36220341	98.13217727
318	Lemmus_trimucronatus	941	NA	NA	Lemmus sibiricus	Lemmus trimucronatus	NA	North American brown lemming	RodMyom	0	Coady (1975)	0	0	NA	9	51	86.19	206	cathemeral	NA	1784.72	NA	6.86	20.77	solitary	semi-fossorial	seasonal	solitary	no	herbivore	NA	29	116.892963	49.94814815	2.067788367	1.698519391	-7.79895468	6.522371814	18.10597542	10526.65528	35.81615587	368.0071544	44.98595485	66.58552884
319	Lemniscomys_rosalia	1250	NA	NA	Lemniscomys griselda	Lemniscomys rosalia	NA	Single-striped grass mouse	RodMyom	0	Haim (1981)	0	0	NA	6	47.5	57.62	145	crepuscular	52	NA	NA	4.2	21	semi_facultative	semi-fossorial	seasonal	social_monogamy	yes	herbivore	NA	4	58.335	48.15	1.765929202	1.682596291	21.39570763	12.34650694	66.31162213	1752.38544	19.00144496	918.2801479	90.26149034	1151.332407
320	Lemur_catta	608	NA	NA	Lemur catta	Lemur catta	NA	Ring-tailed lemur	Prima	0	McNab	1	0	Young et al. (1990)	1	2512	382	53	diurnal	447.6	215	0.93	1.11	134.5	obligate	terrestrial	seasonal	group_living	no	omnivore	1	3	606.5	2524.5	2.782830805	3.402175375	20.53618041	12.37632565	63.45771973	2643.04242	19.29433075	932.106403	91.17849127	848.5707512
321	Leontopithecus_rosalia	545	NA	NA	Leontopithecus rosalia	Leontopithecus rosalia	NA	Golden lion tamarin	Prima	0	Thompson et al. (1994)	0	0	NA	6	733	382	131	diurnal	379.2	4.07	1.75	1.95	127.5	facultative	terrestrial	seasonal	social_monogamy	yes	omnivore	3	1	382	733	2.582063363	2.865103975	22.93479355	7.994317518	57.3160525	1877.41074	13.84817002	1070.953853	42.15455971	24.66499605
322	Leopardus_pardalis	119	NA	NA	Leopardus pardalis	Leopardus pardalis	NA	Ocelot	Carniv	0	McNab (2000)	0	0	NA	1	10500	3126.3	154	cathemeral	338.4	0.42	0.75	1.54	82	solitary	terrestrial	aseasonal	solitary	no	carnivore	1	2	3126.3	10500	3.495030651	4.021189299	24.04571748	10.79116314	56.92178842	2950.530124	20.33451902	1196.10242	56.53995204	127.7030696
323	Leopardus_wiedii	120	NA	NA	Leopardus wiedii	Leopardus wiedii	NA	Margay	Carniv	0	McNab (2000)	0	0	NA	2	3550	937.2	102	nocturnal	240	NA	NA	1.38	82.2	solitary	terrestrial	seasonal	solitary	no	carnivore	NA	2	937.2	3550	2.97183228	3.550228353	21.49264476	11.47008279	60.00924363	2601.013681	20.18132377	1526.104959	34.8153235	175.9737145
324	Lepilemur_leucopus	NA	NA	NA	NA	NA	NA	White-footed sportive lemur	Prima	10	Bethge et al. (2017)	NA	NA	NA	28	558.39	231.89	NA	NA	NA	NA	NA	NA	NA	NA	NA	NA	NA	NA	NA	NA	NA	231.89	558.39	2.365282021	2.746937632	23.55777172	14.66203332	66.34365133	2870.551326	21.83813169	692.9242454	66.98658037	174.9060969
325	Lepilemur_ruficaudatus	611	NA	NA	Lepilemur ruficaudatus	Lepilemur ruficaudatus	NA	Red-tailed sportive lemur	Prima	0	Schmid & Ganzhorn (1996)	0	0	NA	16	693	225	80	nocturnal	24	260	NA	1.02	135.92	solitary	terrestrial	seasonal	solitary	no	herbivore	NA	1	225	693	2.352182518	2.840733235	25.4262152	13.31896382	63.13740833	2441.599888	20.77753605	829.0071486	124.2360563	92.2705844
326	Leptailurus_serval	121	NA	NA	Felis serval	Leptailurus serval	NA	Serval	Carniv	0	Downs et al. (1991)	0	0	NA	4	10120	3140	159	nocturnal	276	0.4166	2	2.18	74.5	solitary	terrestrial	aseasonal	solitary	no	carnivore	4	na	3140	10120	3.496929648	4.005180513	20.52676247	14.85172426	56.7162827	3655.465619	25.8542551	437.7396486	91.11518813	884.9729805
327	Leptonychotes_weddellii	178	NA	NA	Leptonychotes weddellii	Leptonychotes weddellii	NA	Weddell seal	Carniv	0	Castellini et al. (1992)	0	0	NA	5	355000	87330	330	NA	300	0.12	1	1	314.99	facultative	aquatic	seasonal	group_living	no	carnivore	1	na	82606.11765	378323.5294	4.917012212	5.577863353	1.940045487	5.994641968	43.87919389	2481.478376	13.52981076	1582.825064	18.62867651	45.43031205
328	Leptonycteris_curasoae	282	NA	NA	Leptonycteris curasoae	Leptonycteris curasoae	NA	Southern long-nosed bat	Chiro	0	Arends et al. (1995)	0	0	NA	6	24	34.1	141	nocturnal	121.2	NA	1	0.99	165	facultative	flying	seasonal	group_living	no	omnivore	1	5	34.1	24	1.532754379	1.380211242	27.27256996	6.900745402	71.28385396	768.7749931	9.577273862	692.1936928	62.78905274	49.78297398
329	Leptonycteris_yerbabuenae	283	NA	NA	Leptonycteris sanborni	Leptonycteris yerbabuenae	NA	Lesser long-nosed bat	Chiro	0	Carpenter & Graham (1967)	0	0	NA	24	22	36.5	161	nocturnal	120	NA	1	0.99	NA	semi_facultative	flying	seasonal	group_living	no	herbivore	1	2	36.5	22	1.562292864	1.342422681	21.13605653	14.91193549	59.15862433	3524.232895	24.79054815	491.4952426	91.08238079	619.6684121
330	Lepus_alleni	637	NA	NA	NA	Lepus alleni	NA	Antelope jackrabbit	Lago	0	Dawson & Schmidt-Nielsen (1966)	0	1	McNab (1970)	1	3000	1650	202	nocturnal	NA	16.06	3.5	2.21	41.99	solitary	terrestrial	seasonal	solitary	no	herbivore	8	10	1527.166667	3331.833333	3.183886436	3.522683269	22.91109108	16.18496129	53.85660491	5369.411958	29.83610426	148.7741175	80.55283271	68.13274272
331	Lepus_americanus	639	NA	NA	Lepus americanus	Lepus americanus	NA	Snowshoe hare	Lago	0	Hart et al. (1965)	0	0	NA	12	1579	1374	269	nocturnal	96	100	2.6	3.28	36.57	solitary	terrestrial	seasonal	solitary	no	herbivore	9	12	1321.333333	1532	3.121012391	3.185258765	6.035220223	11.8950271	29.96639487	9489.040057	39.33641733	833.6635344	33.87801352	535.8250064
332	Lepus_arcticus	641	NA	NA	NA	Lepus arcticus	NA	Arctic hare	Lago	0	Wang et al. (1973)	0	1	McNab (2008a)	1	3004	1081	132	crepuscular	84	NA	1.8	5.03	51.99	semi_facultative	terrestrial	seasonal	solitary	no	herbivore	9	24	1081	3004	3.033825694	3.477699928	-14.28919431	6.637589744	15.68596784	12802.82783	42.30010553	302.0729346	55.54022296	278.1878147
333	Lepus_californicus	642	NA	NA	NA	Lepus californicus	NA	Black-tailed jackrabbit	Lago	0	Schmidt-Nielsen et al. (1965)	0	1	McNab (1970)	1	2300	1311	195	nocturnal	141.6	12	3.73	2.93	41.77	solitary	terrestrial	seasonal	solitary	no	herbivore	11	3	1134.083333	2014.916667	3.054644968	3.304257089	11.39078514	14.45958853	38.26257946	7929.279183	37.39852819	688.286841	40.34011002	1038.454
334	Lepus_europaeus	645	NA	NA	Lepus capensis	Lepus europaeus	NA	European hare	Lago	0	Kronfeld & Shkolnik (1996)	0	0	NA	5	2800	1512	195	nocturnal	144	NA	3.75	2.82	41.99	solitary	terrestrial	seasonal	solitary	no	herbivore	11	3	948.5	1317.321429	2.977037335	3.119691756	9.051362309	6.740604959	25.65847783	6871.469269	25.94271436	626.547061	31.79726516	229.8684348
335	Lepus_timidus	647	NA	NA	Lepus timidus	Lepus timidus	NA	Mountain hare	Lago	0	Pyörnilä et al. (1992)	0	0	NA	2	3096	2637.8	316	crepuscular	216	NA	2.07	3.96	50.1	solitary	terrestrial	seasonal	solitary	no	herbivore	8	355	2637.8	3096	3.421241864	3.490800952	7.969213137	5.656673088	35.84260538	3726.814409	15.94930708	1249.780725	26.94564884	45.05508724
336	Lepus_townsendii	648	NA	NA	Lepus townsendii	Lepus townsendii	NA	White-tailed jackrabbit	Lago	0	Rogowitz (1990)	0	0	NA	6	2430	1263	180	nocturnal	96	5.17	2.76	4.32	40.73	solitary	terrestrial	seasonal	solitary	no	herbivore	12	1	1263	2430	3.101403351	3.385606274	5.611700593	13.94218358	33.35915935	9857.702936	43.3511332	428.5860516	51.31609519	897.7923003
337	Limnogale_mergulus	490	NA	NA	Limnogale mergulus	Limnogale mergulus	NA	Web-footed tenrec	Afro	0	Stephenson (1994b)	0	0	NA	1	77.7	72.3	127	nocturnal	NA	NA	1	3	NA	solitary	semi-fossorial	seasonal	solitary	no	carnivore	3	1	72.3	77.7	1.859138297	1.890421019	18.16490512	11.18913779	63.71940446	2534.302695	17.51938645	1443.97835	84.81441884	1243.98413
338	Loris_tardigradus	613	NA	NA	Loris tardigradus	Loris tardigradus	NA	Red slender loris	Prima	0	Müller et al. (1985)	0	0	NA	2	284	128	87	nocturnal	231.6	72.29	1.5	1.37	165.99	solitary	terrestrial	aseasonal	solitary	no	omnivore	2	1	115.64	213.62	2.063108083	2.329641911	23.40971761	7.992353502	66.18607598	644.7215958	12.07922283	2892.03886	35.36448321	657.8299811
339	Loxodonta_africana	521	NA	NA	African elephant	Loxodonta africana	NA	African elephant	Probo	0	Langman et al. (1995)	0	0	NA	3	1542000	252888	327	cathemeral	960	6.72	0.21	1.02	669	facultative	terrestrial	seasonal	group_living	no	herbivore	0	447	252888	1542000	5.402928222	6.188084374	22.40638079	12.95229153	65.00494699	2124.714217	20.33018839	841.4442868	82.7911756	783.9762068
340	Lutra_lutra	140	NA	NA	Lutra lutra	Lutra lutra	NA	Eurasian otter	Carniv	0	Iversen (1972)	0	0	NA	3	10000	4500	229	nocturnal	264	0.85	1	2.06	64.27	semi_facultative	aquatic	aseasonal	solitary	no	carnivore	2	284	4431	8983.5	3.64650175	3.953445572	12.85978256	7.721327631	38.39349921	6046.376195	24.39391655	927.4235144	67.96753035	26.19332672
341	Lutreolina_crassicaudata	1628	NA	NA	Lutreolina crassicaudata	Lutreolina crassicaudata	NA	Little water opossum	Didelphi	0	McNab (1978b)	0	0	NA	4	812	405.9	129	nocturnal	36	NA	2	7.71	14	semi_facultative	semi-fossorial	seasonal	solitary	NA	carnivore	15	3	405.9	812	2.608419051	2.909556029	22.60075824	12.06357157	61.65505032	2777.122463	20.07124666	1390.102749	57.05399284	166.1542089
342	Lycalopex_culpaeus	91	NA	NA	Pseudalopex culpaeus	Pseudalopex culpaeus	NA	Culpeo	Carniv	0	Silva et al. (2004)	0	0	NA	11	5418	2034.5	162	diurnal	NA	1.01	NA	4.88	NA	solitary	semi-fossorial	NA	solitary	no	carnivore	NA	NA	2034.5	5418	3.308457694	3.733839001	6.259954404	8.30938094	49.04728455	3048.14161	16.71471307	1064.982998	16.73720882	259.6529431
343	Lycaon_pictus	92	NA	NA	Lycaon pictus	Lycaon pictus	NA	African wild dog	Carniv	0	Taylor et al. (1971)	0	0	NA	1	8750	5469	307	crepuscular	204	0.01	NA	8.1	71	facultative	terrestrial	seasonal	social_monogamy	yes	carnivore	NA	55	5469	8750	3.737907923	3.942008053	23.78220636	13.28406855	64.12980401	1976.119071	20.91229721	871.3714274	96.79684779	764.9201226
344	Lynx_rufus	122	NA	NA	Lynx rufus	Lynx rufus	NA	Bobcat	Carniv	0	McNab (2000)	0	0	NA	3	9400	4220.6	225	nocturnal	388	0.1	0.94	2.82	60	solitary	terrestrial	seasonal	solitary	no	carnivore	3	8	4220.6	9400	3.625374195	3.973127854	5.499494612	10.54734274	27.12498	9560.180882	38.4640978	908.7161045	22.13638618	252.4080347
345	Macaca_fascicularis	557	NA	NA	NA	Macaca fascicularis	NA	Crab-eating macaque	Prima	0	Tokura et al. (1975)	0	1	Ross (1992)	1	7100	3458	226	diurnal	468	49.99	0.93	1	164.69	obligate	terrestrial	seasonal	group_living	no	omnivore	1	59	3458	7100	3.538824989	3.851258349	26.55493301	8.227979109	66.85979012	814.9673666	12.32364754	3919.407512	85.13761314	51.55516977
346	Macaca_fuscata	558	NA	NA	Macaca fuscata	Macaca fuscata	NA	Japanese macaque	Prima	0	Nakayama et al. (1971)	0	0	NA	4	9575	4149	218	diurnal	462	30.19	0.5	1.33	172.99	obligate	terrestrial	seasonal	group_living	no	omnivore	1	16	3876.666667	9641.666667	3.58845846	3.984152113	11.6645352	8.051819636	25.6098857	8094.895601	30.92307274	1694.528	37.04740881	309.8383122
347	Macaca_mulatta	561	NA	NA	Macaca mulatta	Macaca mulatta	NA	Rhesus macaque	Prima	0	Bruhn (1934)	0	0	NA	2	6225	2165	156	diurnal	480	11.1	0.75	1	167	obligate	terrestrial	seasonal	group_living	no	herbivore	1	2	2352.833333	4460.833333	3.371591164	3.649415997	22.67911837	9.472285289	42.22169681	4589.782556	23.24272849	1335.59181	81.80373795	275.9568905
348	Macroderma_gigas	230	NA	NA	Macroderma gigas	Macroderma gigas	NA	Ghost bat	Chiro	0	Leitner & Nelson (1967)	0	0	NA	6	148	139.1	153	nocturnal	271.2	NA	1	1	NA	facultative	flying	seasonal	group_living	no	carnivore	1	7	112.22	123.52	2.050070264	2.091737283	25.29709578	11.89712476	55.33223676	3286.534463	21.70277348	946.1652006	96.38185352	168.6040743
349	Macroglossus_minimus	311	NA	NA	Macroglossus minimus	Macroglossus minimus	NA	Dagger-toothed long-nosed fruit bat	Chiro	0	Bonaccorso & McNab (1997)	0	0	NA	7	16.4	14.4	79	nocturnal	180	NA	3	0.99	125.14	solitary	flying	aseasonal	solitary	NA	herbivore	3	199	17.58076923	16.27692308	1.245037873	1.211572311	26.51549748	7.508054051	76.99747321	646.2142213	9.824743443	2539.29351	42.19183649	87.36321502
350	Macropus_giganteus	1655	NA	NA	Macropus giganteus	Macropus giganteus	NA	Eastern grey kangaroo	Diproto	0	Dawson et al. (2007)	0	0	NA	4	26400	5861	147	nocturnal	288	41.95	1	1	36	facultative	terrestrial	seasonal	solitary	no	herbivore	1	3	5861	26400	3.767971721	4.421603927	17.37661077	10.40964797	48.83385502	3834.321362	21.30642874	929.1004264	32.18886159	204.2135182
351	Macroscelides_proboscideus	517	NA	NA	Macroscelides proboscideus	Macroscelides proboscideus	NA	Karoo round-eared sengi	Macros	0	Roxburgh & Perrin (1994)	0	0	NA	12	38.8	51.99	152	diurnal	48	NA	NA	1.6	58.49	solitary	semi-fossorial	seasonal	social_monogamy	no	omnivore	NA	1	51.99	38.8	1.715919817	1.588831726	17.63511119	16.29394503	53.82729347	4993.575809	30.52853525	193.2636025	60.09039629	953.433119
352	Macrotarsomys_ingens	1378	NA	NA	Macrotarsomys ingens	Macrotarsomys ingens	NA	Long-tailed big-footed mouse	RodMyom	0	Lobban et al. (2014)	0	0	NA	12	64.3	53.35	108	nocturnal	NA	NA	NA	2	NA	solitary	semi-fossorial	NA	solitary	NA	herbivore	NA	1	53.35	64.3	1.727134424	1.808210973	26.60243024	12.83775914	68.63072002	1390.368601	18.4914529	1513.660644	119.8325135	108.5335481
353	Macrotis_lagotis	1720	NA	NA	Macrotis lagotis	Macrotis lagotis	NA	Greater bilby	Peramelo	0	Hulbert & Dawson (1974)	0	0	NA	6	1011	354.6	96	nocturnal	120	8	4	1.5	13	solitary	semi-fossorial	aseasonal	solitary	no	omnivore	6	2	417.7666667	1199.666667	2.620933785	3.079060592	24.40597589	14.87717052	48.24694007	5708.939659	30.84275762	252.8117515	74.90435034	223.7699068
354	Macrotus_californicus	284	NA	NA	Macrotus californicus	Macrotus californicus	NA	Califronian leaf-nosed bat	Chiro	0	Bell et al. (1986)	0	0	NA	9	11.7	14.6	102	nocturnal	124.8	NA	NA	1	240	facultative	flying	seasonal	NA	NA	omnivore	NA	1	43.926	29.465	1.642721657	1.469306445	20.34653874	16.42434477	50.39516695	6103.131891	33.10677355	279.5081487	71.83035616	556.7408229
355	Madoqua_kirkii	21	NA	NA	Madoqua (Rhynchotragus) kirkii	Madoqua kirkii	NA	Kirk's dik-dik	Artio	0	Maskrey & Hoppe (1979)	0	0	NA	7	3970	2064.4	206	cathemeral	207.6	19	2	1	149	facultative	terrestrial	seasonal	social_monogamy	no	herbivore	2	5	2284.981818	4290	3.358882749	3.632457292	22.19366453	13.06695394	74.49221481	1274.060483	17.70767572	653.3529458	83.04227777	1056.732888
356	Madoqua_saltiana	23	NA	phillipsi	Madoqua saltiana phillipsi	Madoqua saltiana	NA	Salt's dik-dik	Artio	0	Dittmann et al. (2014)	0	0	NA	7	2000	851.5	140	nocturnal	168	NA	2	1	165	facultative	terrestrial	seasonal	social_monogamy	no	herbivore	2	1	851.5	2000	2.930184652	3.301029996	26.72258933	13.0760473	69.4191177	1431.371602	19.11704307	269.2537063	107.919616	519.4085104
357	Malacothrix_typica	1379	NA	NA	Malacothrix typica	Malacothrix typica	NA	Gerbil mouse	RodMyom	0	Knight & Skinner (1981)	0	0	NA	47	21.7	20.62	92	nocturnal	NA	NA	1	4.04	26.37	NA	semi-fossorial	NA	solitary	no	omnivore	4	1	20.62	21.7	1.314288661	1.336459734	19.02403583	16.51658192	54.72413649	4770.762664	30.13760256	283.7536731	77.21956871	1126.912536
358	Manis_crassicaudata	477	NA	NA	Manis crassicaudata	Manis crassicaudata	NA	Indian pangolin	Pholi	0	McNab (1984)	0	0	NA	1	15910	1241	45	nocturnal	162	NA	1	1	67.5	solitary	semi-fossorial	aseasonal	solitary	no	carnivore	1	3	1241	15910	3.093771781	4.20167018	23.90501359	10.57603702	48.84038194	4121.905967	24.00594652	1213.940738	87.5795429	477.5764239
359	Manis_javanica	478	NA	NA	Manis javanicus	Manis javanica	NA	Sunda pangolin	Pholi	0	McNab (1984)	0	0	NA	1	4220	1106	106	nocturnal	240	NA	1	1	180	solitary	terrestrial	aseasonal	solitary	no	carnivore	1	23	1106	4220	3.043755127	3.625312451	26.2910326	8.470557953	81.99840401	542.8834314	10.59864549	2546.239855	35.64769927	91.05780377
360	Manis_pentadactyla	479	NA	NA	Manis pentadactyla	Manis pentadactyla	NA	Chinese pangolin	Pholi	0	Heath & Hammel (1986)	0	0	NA	4	3638	667.9	71	nocturnal	240	NA	1	1	NA	solitary	terrestrial	seasonal	solitary	no	carnivore	1	3	667.9	3638	2.824711443	3.560862695	19.98990179	7.952777515	42.98459349	3899.111074	19.29498744	1958.636961	70.95789359	623.5682529
361	Marmosa_murina	1621	NA	NA	Didelphis didelphii	Didelphis aurita	NA	Big-eared opossum	Didelphi	0	Gley & Ozorio de Almeida (1924)	0	0	NA	3	1256	1141.7	264	nocturnal	108	45.22	2	6.11	NA	NA	terrestrial	seasonal	solitary	no	omnivore	12	1	1141.7	1256	3.057552001	3.098989639	24.30910826	10.32544915	75.97183406	897.1787222	13.65614076	1789.273437	68.61003665	458.2112284
362	Marmosa_robinsoni	1629	NA	NA	Marmosa robinsoni	Marmosa robinsoni	NA	Robinson's mouse opossum	Didelphi	0	McNab (1978b)	0	0	NA	5	122	97.6	123	nocturnal	12	189.03	1.5	9.5	13.83	solitary	terrestrial	seasonal	solitary	no	omnivore	14	10	97.6	122	1.989449818	2.086359831	25.85735881	8.387050967	77.95066389	563.2935468	10.66910128	1934.905016	56.46170743	220.6642025
363	Marmota_flaviventris	1437	NA	NA	Marmota flaviventris	Marmota flaviventris	NA	Yellow-bellied marmot	RodSciuro	0	Kilgore	1	0	Reinking et al. (1977)	1	4294.9	1560	147	diurnal	254.4	6.9	0.94	4.4	30.39	facultative	semi-fossorial	seasonal	group_living	no	herbivore	4	2	1166.332143	3523.480357	3.066822244	3.546971855	7.488204444	15.28431325	35.37186581	9354.574293	42.71498194	392.1765933	49.82499951	1126.286945
364	Marmota_marmota	1441	NA	NA	Arctomys marmota	Marmota marmota	NA	Alpine marmot	RodSciuro	0	Kayser (1939)	0	0	NA	4	2135	567.9	89	diurnal	216	583.5	1	4.38	33.5	facultative	semi-fossorial	seasonal	social_monogamy	no	herbivore	4	2	1062.226667	2977.8	3.0262172	3.473895526	5.515843989	8.710535454	30.37372866	6747.589644	27.91272606	1054.452937	32.85280171	996.154229
365	Marmota_monax	1444	NA	NA	marmot	Marmota monax	NA	Groundhog	RodSciuro	0	Benedict (1938)	0	0	NA	27	2650	651	87	diurnal	168	136.7	1	4.5	31.5	solitary	semi-fossorial	seasonal	solitary	no	herbivore	5	9	819.3636364	2822.727273	2.913476686	3.450668919	7.056159179	9.439865784	26.44575357	8893.229838	35.05923081	1050.705659	14.17693657	72.04275998
366	Martes_americana	142	NA	NA	Martes americana	Martes americana	NA	American marten	Carniv	0	Worthen & Kilgore (1981)	0	0	NA	5	1038	685.1	182	nocturnal	228	0.67	1	2.73	27.63	solitary	terrestrial	seasonal	solitary	no	carnivore	3	14	685.1	1038	2.835753968	3.016197354	4.383283902	9.807071868	31.2054027	7377.182482	31.31586666	1378.888748	31.39041614	645.2101864
367	Martes_martes	143	NA	NA	Martes martes	Martes martes	NA	Pine marten	Carniv	0	Iversen (1972)	0	0	NA	1	920	736	213	nocturnal	218.4	0.44	1	3.8	30.63	solitary	terrestrial	seasonal	solitary	no	carnivore	4	68	736	920	2.866877814	2.963787827	11.315048	7.313670078	35.1626098	5045.151877	21.23688559	908.8411864	34.83420961	59.59498151
368	Mastomys_natalensis	1252	NA	NA	Praomys natalensis	Mastomys natalensis	NA	Natal multimammate mouse	RodMyom	0	Haim & Le R. Fourie (1980)	0	0	NA	6	41.5	32.79	91	nocturnal	12	1305.24	2	14.18	23.64	facultative	semi-fossorial	seasonal	solitary	NA	omnivore	28	1	32.79	41.5	1.515741417	1.618048097	24.49104822	12.86731584	66.01107829	1471.846111	18.95126563	1022.779636	89.96573227	566.9832634
369	Megadontomys_thomasi	948	NA	NA	Peromyscus thomasi	Megadontomys thomasi	NA	Thomas's giant deer mouse	RodMyom	0	Müsser & Shoemaker (1965)	0	0	NA	8	110.8	124	168	NA	NA	NA	NA	2.7	NA	NA	NA	seasonal	NA	NA	herbivore	NA	1	124	110.8	2.093421685	2.04453976	20.78369855	12.36744251	69.06547664	1196.435784	18.12612051	1322.104037	103.8767481	1678.038777
370	Megaloglossus_woermanni	314	NA	NA	Megaloglossus woermanni	Megaloglossus woermanni	NA	Woermann's bat	Chiro	0	Kulzer & Storff (1980)	0	0	NA	1	11.28	18	129	nocturnal	NA	NA	2	1	NA	semi_facultative	flying	seasonal	group_living	NA	herbivore	2	1	18	11.28	1.255272505	1.0523091	24.47508366	10.3836751	78.37477526	563.3737876	12.91687732	1651.864057	54.21068547	524.9769
371	Meles_meles	144	NA	NA	Meles meles	Meles meles	NA	Eurasian badger	Carniv	0	Iversen (1972)	0	0	NA	1	11050	2984	141	nocturnal	223.2	2.52	0.75	3.11	48.6	facultative	semi-fossorial	seasonal	group_living	no	omnivore	2	116	2984	11050	3.474798819	4.043362278	14.35186009	8.020005019	34.48021564	5433.708826	23.22624518	834.4107579	50.7294132	42.01843011
372	Melonycteris_melanops	315	NA	NA	Melonycteris melanops	Melonycteris melanops	NA	Black-bellied blossom bat	Chiro	0	Bonaccorso & McNab (1997)	0	0	NA	6	53.3	43.2	100	nocturnal	NA	NA	2	NA	NA	solitary	flying	seasonal	solitary	no	herbivore	NA	34	43.2	53.3	1.635483747	1.726727209	26.64537373	7.233039629	88.20895709	269.4725758	8.172180803	3151.084411	25.90954186	48.33974643
373	Melursus_ursinus	206	NA	inornatus	Ursus ursinus inornatus	Melursus ursinus	NA	Sloth bear	Carniv	0	McNab (1992b)	0	0	NA	2	66957	8437	107	nocturnal	480	0.13	0.5	1.69	203.36	solitary	terrestrial	seasonal	solitary	no	carnivore	1	106	8437	66957	3.926188049	4.825795987	25.46508476	11.36457335	46.60467706	4005.193139	25.14971275	1357.274068	116.4108629	318.8788043
374	Mephitis_mephitis	133	NA	NA	Mephitis mephitis	Mephitis mephitis	NA	Striped skunk	Carniv	0	Knudsen (1979)	0	0	NA	2	5667	1507.5	116	nocturnal	166.8	8.15	1.21	5.1	63.29	solitary	semi-fossorial	seasonal	solitary	no	omnivore	6	3	1507.5	5667	3.178257321	3.753353213	11.14263134	10.28603639	30.13724709	8332.643105	34.85577057	719.2706454	36.04676812	214.2473812
375	Meriones_crassus	1253	NA	NA	Meriones crassus	Meriones crassus	NA	Sundevall's jird	RodMyom	0	Haim & Levi (1990)	0	0	NA	6	119.8	154.4	198	nocturnal	67.2	NA	2	3.83	23.5	facultative	semi-fossorial	seasonal	solitary	no	herbivore	8	1	154.4	119.8	2.188647296	2.078456818	22.09814158	14.96493644	42.2921329	7172.773581	34.79305883	57.64647376	76.61318337	469.8469864
376	Meriones_hurrianae	1254	NA	NA	Meriones hurrianae	Meriones hurrianae	NA	Indian desert jird	RodMyom	0	Goyal et al. (1981)	0	0	NA	5	72.3	53.5	99	diurnal	NA	NA	3.5	4.46	29.19	solitary	semi-fossorial	seasonal	solitary	no	herbivore	16	23	53.5	72.3	1.728353782	1.859138297	26.66529307	10.75937324	41.41110697	5146.180453	25.41027526	147.7917021	110.2597213	22.95374151
377	Meriones_meridianus	1255	NA	NA	NA	Meriones meridianus	NA	Midday jird	RodMyom	0	Bao et al. (2002)	0	1	Sieg et al. (2009)	1	45	61.2	160	nocturnal	NA	NA	3	5.56	23.95	solitary	semi-fossorial	seasonal	solitary	no	herbivore	17	3	61.2	45	1.786751422	1.653212514	8.619452892	10.38231945	24.41566152	11140.40034	41.40738268	295.3381529	38.19283732	405.9295188
378	Meriones_tristrami	1256	NA	NA	Meriones tristrami	Meriones tristrami	NA	Tristram's jird	RodMyom	0	Haim	1	0	Haim & Izhaki (1993)	1	112	98.56	133	nocturnal	NA	NA	NA	4.6	23.99	solitary	semi-fossorial	aseasonal	solitary	no	herbivore	NA	2	98.56	112	1.993700695	2.049218023	15.31815884	10.3132514	34.44548894	6816.65925	29.42902	575.4707238	80.69209948	550.1206815
379	Meriones_unguiculatus	1257	NA	NA	Meriones unguiculatus	Meriones unguiculatus	NA	Mongolian gerbil	RodMyom	0	Weiner & Gorecki (1981)	0	0	NA	5	66.9	76.9	151	cathemeral	75.6	NA	3.84	4.89	25.09	obligate	semi-fossorial	seasonal	group_living	no	herbivore	19	4	88.46925466	60.44906832	1.946792368	1.781389612	-0.213860241	13.67672413	25.54216788	14163.06126	52.98457247	292.1374485	93.28751169	1078.413735
380	Mesocricetus_auratus	949	NA	NA	Cricetus auratus	Mesocricetus auratus	NA	Golden hamster	RodMyom	0	Kayser (1939)	0	0	NA	1	110	111.5	152	nocturnal	120	NA	3.75	8.59	16	solitary	semi-fossorial	seasonal	solitary	no	omnivore	32	1	150.4875	116.6875	2.177500427	2.067024335	17.16468746	13.55285881	37.25925475	8231.93816	35.98063455	344.177282	83.40683514	488.3225617
381	Metachirus_nudicaudatus	1630	NA	NA	Metachirus nudicaudatus	Metachirus nudicaudatus	NA	Brown four-eyed opossum	Didelphi	0	McNab (1978b)	0	0	NA	3	336	205	124	nocturnal	42	25.59	2	3.87	NA	solitary	terrestrial	NA	solitary	no	omnivore	8	NA	172.7333333	286	2.237376154	2.456366033	25.18863461	11.16077392	72.90063387	1022.347398	15.09108165	2418.549473	62.08077583	294.5398283
382	Micaelamys_namaquensis	1269	NA	NA	Aethomys namaquensis	Aethomys namaquensis	NA	Namaqua rock rat	RodMyom	0	Buffenstein (1984)	0	0	NA	15	48.37	43.05	107	nocturnal	56.4	1378.9	2	3.49	21.99	semi_facultative	semi-fossorial	seasonal	solitary	no	omnivore	7	1	45.71571429	53.49285714	1.66006551	1.728295795	19.67196519	15.3943438	56.23483134	3832.29671	27.13728448	432.1584057	86.0814013	1040.513745
383	Microcavia_niata	713	NA	NA	Microcavia niata	Microcavia niata	NA	Andean mountain cavy	RodHystrico	0	Bozinovic (1992a)	0	0	NA	6	255.2	175.8	130	diurnal	NA	NA	5	3.16	NA	NA	NA	NA	group_living	no	NA	16	NA	175.8	255.2	2.245018871	2.40688067	8.137547115	17.26057345	66.89524251	2680.539091	25.65216811	295.8748106	120.7188578	3840.325358
384	Microcebus_griseorufus	572	NA	NA	Microcebus griseorufus	Microcebus griseorufus	NA	Grey-brown mouse lemur	Prima	0	Kobbe et al. (2014)	0	0	NA	7	51.5	44.29	105	nocturnal	NA	NA	NA	NA	NA	obligate	terrestrial	NA	solitary	no	herbivore	NA	NA	44.29	51.5	1.64630568	1.711807229	24.03992462	13.32719462	63.57840797	2851.047931	20.83937522	495.059508	87.67242863	157.1321591
385	Microcebus_murinus	573	NA	NA	NA	Microcebus murinus	NA	Gray mouse lemur	Prima	0	Chevillard (1976)	0	1	Müller (1983)	1	75	68.25	123	nocturnal	218.4	461	1	2	NA	semi_facultative	terrestrial	NA	group_living	no	carnivore	2	NA	95.23095238	83.85714286	1.978778128	1.923540061	24.89381823	13.60879809	66.53785284	2088.978528	20.27804847	1088.103072	104.963563	246.779746
386	Microdipodops_megacephalus	853	NA	NA	Microdipodops megacephalus	Microdipodops megacephalus	NA	Dark kangaroo mouse	RodCastor	0	Hinds & MacMillen (1985)	0	0	NA	9	11	30.17	221	nocturnal	65	NA	NA	3.9	NA	solitary	semi-fossorial	NA	solitary	no	omnivore	NA	NA	28.64076923	11.21538462	1.456984678	1.049814172	8.081868564	15.67175903	40.22795141	7952.127448	38.93218107	256.6943239	29.8903069	1770.149082
387	Microdipodops_pallidus	855	NA	NA	Microdipodops pallidus	Microdipodops pallidus	NA	Pale kangaroo mouse	RodCastor	0	Bartholomew & MacMillen (1961)	0	0	NA	23	15.2	19.8	114	nocturnal	66	NA	NA	3.9	NA	solitary	terrestrial	NA	solitary	no	NA	NA	NA	20.075	15.06666667	1.302655554	1.17801718	11.94859228	16.94559715	42.65551377	7816.0478	39.2741164	178.4367122	34.66297542	1504.554153
388	Microgale_cowani	491	NA	NA	Microgale cowani	Microgale cowani	NA	Cowan's shrew tenrec	Afro	0	Stephenson & Racey (1993b)	0	0	NA	2	10.3	27	207	cathemeral	NA	NA	NA	NA	NA	solitary	semi-fossorial	NA	solitary	no	NA	NA	NA	27	10.3	1.431363764	1.012837225	20.56759236	11.54637742	67.77116846	1922.518109	16.99266435	1503.505351	96.02504719	1007.88344
389	Microgale_dobsoni	492	NA	NA	Microgale dobsoni	Microgale dobsoni	NA	Dobson's shrew tenrec	Afro	0	Stephenson & Racey (1993b)	0	0	NA	6	44.6	41.7	110	cathemeral	66	NA	NA	1.99	NA	solitary	semi-fossorial	NA	solitary	no	carnivore	NA	NA	41.7	44.6	1.620136055	1.649334859	18.56685468	12.20894889	64.92719975	2360.85959	18.64138872	1383.361929	94.06075417	1277.183291
390	Microgale_drouhardi	493	NA	NA	Microgale melanorrhachis	Microgale drouhardi	NA	Drouhard's shrew tenrec	Afro	0	Stephenson & Racey (1993b)	0	0	NA	1	11.9	28.386	196	cathemeral	NA	NA	NA	NA	NA	solitary	semi-fossorial	NA	solitary	no	carnivore	NA	NA	28.386	11.9	1.453104198	1.075546961	20.11767623	11.07083346	65.42726924	2398.078222	17.00850996	1517.203547	82.76538509	910.6872149
391	Microgale_talazaci	494	NA	NA	Microgale talazaci	Microgale talazaci	NA	Talzac's shrew tenrec	Afro	0	Stephenson & Racey (1993b)	0	0	NA	6	44	43.5	116	cathemeral	NA	NA	NA	2.25	NA	solitary	semi-fossorial	NA	solitary	NA	carnivore	NA	NA	43.5	44	1.638489257	1.643452676	20.87822464	10.79719947	69.22579275	1840.604662	15.59539171	1462.158331	91.39301235	884.0436134
392	Microtus_agrestis	954	NA	NA	Microtus agrestis	Microtus agrestis	NA	Field vole	RodMyom	0	Rigaudière (1969)	0	0	NA	1	22.5	103.05	447	cathemeral	57.6	NA	3.61	4.42	NA	semi_facultative	semi-fossorial	NA	solitary	no	herbivore	16	NA	68.18595238	21.75238095	1.833694911	1.337506801	4.996665682	6.578298993	26.19921195	6749.215197	25.88740691	854.1689292	27.46469465	88.05876141
393	Microtus_arvalis	958	NA	NA	Microtus arvalis	Microtus arvalis	NA	Common vole	RodMyom	0	Jansky (1959)	0	0	NA	10	23.9	60.2	250	cathemeral	57.6	17600	5.5	5.11	NA	solitary	semi-fossorial	NA	group_living	no	NA	28	NA	62.53568182	28.87045455	1.796127889	1.460453622	4.874927194	9.653846728	25.9278454	9178.083571	35.63983071	471.1594453	45.21151881	815.7989422
394	Microtus_breweri	962	NA	NA	Microtus breweri	Microtus breweri	NA	Beach vole	RodMyom	0	Kurta & Ferkin (1991)	0	0	NA	8	53.1	73.7	171	diurnal	NA	NA	NA	3.98	NA	semi_facultative	semi-fossorial	NA	group_living	NA	NA	NA	NA	73.7	53.1	1.867467488	1.725094521	9.9	8.05	27	7622.91346	29.4	1113.450612	12	-3.260558479
395	Microtus_cabrerae	963	NA	NA	Microtus cabrerae	Microtus cabrerae	NA	Cabrera's vole	RodMyom	0	Mathias et al. (2003)	0	0	NA	9	43	48.59	131	diurnal	NA	NA	NA	NA	NA	semi_facultative	semi-fossorial	NA	NA	NA	NA	NA	NA	91.57125	48.10208333	1.961759143	1.682163886	12.61107111	10.99864369	38.16961768	6106.9691	28.71753002	598.7885061	33.02954057	751.4990233
396	Microtus_canicaudus	967	NA	NA	Microtus canicaudus	Microtus canicaudus	NA	Gray-tailed vole	RodMyom	0	McNab (1992c)	0	0	NA	3	30.4	77.8	271	cathemeral	NA	NA	2	4.33	NA	semi_facultative	semi-fossorial	NA	NA	NA	NA	9	NA	69.51111111	29.38888889	1.842054231	1.468183167	11.15516109	11.56129338	43.21921744	5197.107479	26.41159793	1153.86513	62.38396945	81.27489573
397	Microtus_guentheri	968	NA	NA	NA	Microtus guentheri	NA	Günther's vole	RodMyom	0	Banin (1990)	0	1	Haim & Izhaki (1993)	6	43.8	80.15	214	cathemeral	46.8	NA	3.33	5.96	NA	semi_facultative	semi-fossorial	NA	NA	NA	NA	20	NA	80.15	43.8	1.903903527	1.641474111	16.60572678	9.80272523	36.05954249	6179.505291	26.89893349	662.2114393	78.84411533	155.8724624
398	Microtus_maximowiczii	972	NA	NA	Microtus maximowiczii	Microtus maximowiczii	NA	Maximowicz's vole	RodMyom	0	Chen et al. (2006)	0	0	NA	8	41.67	92.09	255	crepuscular	NA	NA	NA	6.86	NA	solitary	semi-fossorial	NA	NA	NA	NA	NA	NA	86.77571429	41.21142857	1.938398197	1.615017669	-1.361374531	12.13013911	22.82976365	14651.69275	53.07969881	399.9289617	93.12563093	832.8333534
399	Microtus_mexicanus	974	NA	NA	Microtus mexicanus	Microtus mexicanus	NA	Mexican vole	RodMyom	0	Bradley (1976)	0	0	NA	7	28.8	46.57	169	cathemeral	NA	1483.67	NA	2.72	NA	solitary	semi-fossorial	NA	NA	NA	NA	NA	NA	46.57	28.8	1.668106238	1.459392488	13.18018555	14.94476958	45.13492831	6670.52977	33.79412099	312.4347565	59.8307012	1813.083186
400	Microtus_montanus	975	NA	NA	Microtus montanus	Microtus montanus	NA	Montane vole	RodMyom	0	Packard (1968)	0	0	NA	10	30.8	81.6	282	cathemeral	NA	3160	4.5	4.82	NA	solitary	semi-fossorial	NA	solitary	no	herbivore	22	NA	73.81652174	33.05652174	1.868153577	1.519257154	11.01491633	16.13006974	42.25184389	7630.856344	37.82917075	302.5221291	43.62666294	1585.47369
401	Microtus_ochrogaster	979	NA	NA	Microtus ochrogaster	Microtus ochrogaster	NA	Prairie vole	RodMyom	0	Bradley (1976)	0	0	NA	15	54.2	62.95	144	cathemeral	63.6	8990.59	4	3.8	NA	facultative	semi-fossorial	NA	social_monogamy	yes	herbivore	15	NA	64.24375	51.65	1.807830883	1.713070326	10.87133686	14.15415264	34.59862052	9290.546425	41.26856719	525.1430346	54.75032242	764.6323948
402	Microtus_oeconomus	981	NA	NA	Microtus oeconomus	Microtus oeconomus	NA	Root vole	RodMyom	0	Rosenmann & Morrison (1974)	0	0	NA	3	32	77.06	259	crepuscular	NA	3985.97	3.38	5.76	NA	semi_facultative	semi-fossorial	NA	NA	NA	NA	19	NA	106.4182787	32.16680328	2.02701623	1.507407903	0.8573479	6.870577716	24.84445676	7828.639284	28.99285588	1000.939366	33.78622565	162.2435448
403	Microtus_pennsylvanicus	990	NA	NA	Microtus pennsylvanicus pennsylvanicus	Microtus pennsylvanicus	NA	Meadow vole	RodMyom	0	Pearson (1947)	0	0	NA	1	31.2	68.6	235	cathemeral	34.8	2537.98	2.58	4.96	NA	semi_facultative	semi-fossorial	NA	group_living	no	herbivore	13	NA	75.89038462	40.83461538	1.880186754	1.611028469	6.37274969	9.816270622	28.48922708	8518.572845	34.30613374	986.6578333	27.42521665	253.2613283
404	Microtus_pinetorum	993	NA	NA	Microtus pinetorum	Microtus pinetorum	NA	Woodland vole	RodMyom	0	Bradley (1976)	0	0	NA	11	24.5	48.16	196	cathemeral	45.6	1460	2.74	2.89	NA	semi_facultative	semi-fossorial	NA	social_monogamy	yes	herbivore	8	NA	52.88969697	23.97272727	1.723371079	1.379717445	11.69914834	10.58717616	30.83978873	8246.424868	33.72045879	1049.248386	15.20268716	153.7993846
405	Microtus_richardsoni	997	NA	NA	Arvicola richardsoni	Microtus richardsoni	NA	Water vole	RodMyom	0	Bradley (1976)	0	0	NA	10	51.3	89.03	212	nocturnal	NA	620	2	5.8	NA	solitary	semi-fossorial	NA	solitary	no	herbivore	12	NA	102.9916667	56.08333333	2.012802086	1.748833818	4.75283817	12.67201845	36.7258744	7172.720736	34.16139012	781.574754	41.21534887	1389.55953
406	Microtus_socialis	999	NA	NA	Microtus socialis	Microtus socialis	NA	Social vole	RodMyom	0	Haim et al. (2005)	0	0	NA	6	61.2	85.7	179	diurnal	NA	NA	5	4.96	NA	semi_facultative	semi-fossorial	NA	NA	NA	NA	25	NA	85.7	61.2	1.932980822	1.786751422	6.038971941	12.27914936	26.70455669	11848.78318	45.46189093	204.3240699	58.41540308	1248.631267
407	Microtus_subterraneus	1000	NA	NA	Pitymys subterraneus	Microtus subterraneus	NA	European pine vole	RodMyom	0	Gebczynski & Szuma (1993)	0	0	NA	8	17.8	49.48	255	cathemeral	NA	NA	4	2.68	NA	solitary	semi-fossorial	NA	NA	NA	NA	11	NA	49.48	17.8	1.694429691	1.250420002	9.260590962	9.108798376	30.18515193	7462.79807	30.20817331	777.951359	45.10747115	479.7296196
408	Microtus_townsendii	1001	NA	NA	Microtus townsendii	Microtus townsendii	NA	Townsend's vole	RodMyom	0	Kenagy & Vleck (1982)	0	0	NA	2	52.2	85.6	201	cathemeral	NA	34348.94	NA	5.28	NA	semi_facultative	semi-fossorial	NA	group_living	no	NA	NA	NA	85.6	52.2	1.932473765	1.717670503	8.180666961	9.176608491	40.52799672	4691.004827	22.42503381	1809.749152	57.24189425	507.2190342
409	Microtus_xanthognathus	1002	NA	NA	Microtus xanthognathus	Microtus xanthognathus	NA	Taiga vole	RodMyom	0	McNab (1992c)	0	0	NA	6	68.5	98.6	190	crepuscular	NA	1000	2	8.25	NA	solitary	semi-fossorial	NA	solitary	no	NA	17	NA	98.6	68.5	1.993876915	1.835690571	-10.06116241	7.629990418	16.29559408	13866.09127	45.74846117	186.5077456	60.02822695	103.5664932
410	Millardia_meltada	1273	NA	NA	Rattus meltada pallidior	Millardia meltada	NA	Soft-furred rat	RodMyom	0	Goyal et al. (1981)	0	0	NA	5	67.4	58.64	114	nocturnal	NA	NA	4.5	5.62	NA	semi_facultative	semi-fossorial	NA	NA	NA	NA	25	NA	58.64	67.4	1.768193962	1.828659897	26.40431729	9.907940264	44.96827431	3772.478938	22.18400458	436.8364727	146.6742503	13.14830401
411	Miniopterus_natalensis	233	NA	NA	Miniopterus natalensis	Miniopterus natalensis	NA	Natal long-fingered bat	Chiro	0	Doty (2012)	0	0	NA	7	9.77	4.89	39	nocturnal	NA	NA	1	1	NA	facultative	flying	NA	NA	NA	NA	1	NA	4.89	9.77	0.689308859	0.989894564	23.61717933	12.85261313	59.22732692	2847.709723	21.68207586	547.7436639	97.68927341	811.0049748
412	Molossus_molossus	237	NA	NA	Molossus molossus	Molossus molossus	NA	Velvety free-tailed bat	Chiro	0	McNab (1969,1989)	0	0	NA	4	16.5	20.1	109	nocturnal	NA	NA	2	0.99	NA	facultative	flying	NA	group_living	no	NA	2	NA	20.1	16.5	1.303196057	1.217483944	25.78873607	8.220142724	69.73082135	1152.81949	11.70146356	1473.408283	48.59385211	103.7137417
413	Monodelphis_brevicaudata	1633	NA	NA	Monodelphis brevicaudata	Monodelphis brevicaudata	NA	Northern red-sided opossum	Didelphi	0	McNab (1978b)	0	0	NA	1	111	75.5	102	nocturnal	NA	49.81	1.5	7.24	NA	solitary	terrestrial	NA	NA	NA	NA	11	NA	75.5	111	1.877946952	2.045322979	26.44036553	9.475470861	81.28589594	527.4191833	11.46463187	2270.387362	50.30241443	142.0597178
414	Monodelphis_domestica	1634	NA	NA	Monodelphis domestica	Monodelphis domestica	NA	Gray short-tailed opossum	Didelphi	0	Thompson & Nicoll (1986)	0	0	NA	5	82	59.45	100	nocturnal	NA	400	4	7.29	NA	solitary	terrestrial	NA	solitary	no	NA	29	NA	55.67486486	75.56756757	1.745659172	1.878335443	24.28831115	12.35541748	69.32858471	1335.492944	17.87158474	1314.071327	76.06370701	393.2065309
415	Monophyllus_redmani	285	NA	NA	Monophyllus redmani	Monophyllus redmani	NA	Leach's single leaf bat	Chiro	0	Rodriguez-Duran (1995)	0	0	NA	4	8.81	11.3	97	nocturnal	NA	NA	NA	0.99	NA	semi_facultative	flying	NA	NA	NA	NA	NA	NA	11.3	8.81	1.053078443	0.944975908	25.53318854	8.35166976	63.48502035	1583.989956	13.01286054	1187.282644	48.99102973	80.05475708
416	Mops_condylurus	238	NA	NA	Mops condylurus	Mops condylurus	NA	Angolan mops bat	Chiro	0	Maloney et al. (1999)	0	0	NA	17	23.2	32.2	137	NA	NA	NA	2	1	NA	solitary	flying	NA	NA	NA	NA	2	NA	32.2	23.2	1.507855872	1.365487985	24.48530783	12.65086344	65.2407489	1486.329658	18.9811151	1098.90538	89.42101145	589.0607508
417	Mormoops_blainvillei	245	NA	NA	Mormoops blainvillii	Mormoops blainvillii	NA	Antillean ghost-faced bat	Chiro	0	Rodriguez-Duran (1995)	0	0	NA	13	8.91	8.29	71	nocturnal	NA	NA	NA	NA	NA	semi_facultative	flying	NA	NA	NA	NA	NA	NA	8.29	8.91	0.918554531	0.949877704	25.12892642	9.41579044	69.57718081	1403.826832	13.53304331	1480.778425	45.49132884	116.5671148
418	Mormoops_megalophylla	246	NA	NA	Mormoops megalophylla	Mormoops megalophylla	NA	Ghost-faced bat	Chiro	0	Bonaccorso et al. (1992)	0	0	NA	15	16.5	24.4	133	nocturnal	NA	NA	1	0.99	NA	solitary	flying	NA	solitary	no	NA	1	NA	24.4	16.5	1.387389826	1.217483944	24.56799431	9.424942946	61.27925548	2502.82561	16.82328886	764.5944287	59.99369968	153.8586661
419	Mus_macedonicus	1274	NA	NA	Mus macedonicus	Mus macedonicus	NA	Macedonian mouse	RodMyom	0	Haim et al. (1999)	0	0	NA	6	14.04	19.38	119	nocturnal	NA	NA	NA	NA	NA	semi_facultative	semi-fossorial	NA	NA	NA	NA	NA	NA	22.755	14.12	1.35707684	1.149834697	14.21102381	9.08031491	32.21886876	6632.077683	27.69343498	668.9484576	61.50556916	425.1829848
420	Mus_minutoides	1276	NA	NA	Mus minutoides	Mus minutoides	NA	African pygmy mouse	RodMyom	0	Webb & Skinner (1995)	0	0	NA	8	8.27	21.68	195	nocturnal	NA	92.09	4	3.83	NA	semi_facultative	semi-fossorial	NA	NA	NA	NA	15	NA	23.072	8.144	1.363085243	0.910837765	20.78945437	13.57824092	56.99201271	2846.847132	23.62563724	797.939497	97.74377438	846.0949099
421	Mus_spretus	1326	NA	NA	Mus spretus	Mus spretus	NA	Algerian mouse	RodMyom	0	Gorecki et al. (1990)	0	0	NA	11	21.8	61.91	275	nocturnal	NA	NA	NA	5.15	NA	semi_facultative	semi-fossorial	NA	NA	NA	NA	NA	NA	61.91	21.8	1.791760804	1.338456494	15.88358797	9.088567007	36.92782411	5371.948663	24.26543638	568.149554	50.29135479	131.094087
422	Muscardinus_avellanarius	1403	NA	NA	Muscardinus avellanarius	Muscardinus avellanarius	NA	Hazel dormouse	RodSciuro	0	Kayser (1939)	0	0	NA	1	19.2	52.6	256	nocturnal	NA	NA	1.5	4.33	NA	solitary	semi-fossorial	NA	solitary	no	herbivore	6	NA	73.45230769	20.49230769	1.866005445	1.311590868	9.006780034	6.464610772	26.64479011	6273.8844	23.90189637	673.7493145	22.91707429	19.33702336
423	Mustela_erminea	145	NA	NA	Mustela erminea	Mustela erminea	NA	Stoat	Carniv	0	Iversen (1972)	0	0	NA	3	210	310.8	265	nocturnal	150	6.25	1	6.77	NA	solitary	semi-fossorial	NA	solitary	no	carnivore	7	NA	328.7285714	195.6428571	2.516837452	2.291463997	5.348674452	6.246801755	27.57718295	6305.092516	24.00143106	893.3635389	30.3368697	75.62626654
424	Mustela_frenata	149	NA	NA	Mustela frenata	Mustela frenata	NA	Long-tailed weasel	Carniv	0	Brown & Lasiewski (1972)	0	0	NA	4	225	236	191	nocturnal	105.6	0.76	1	6.22	NA	solitary	semi-fossorial	NA	solitary	no	carnivore	6	NA	236	225	2.372912003	2.352182518	13.88226711	11.19538054	49.73525395	6326.317885	30.00511946	1590.226356	32.42479393	364.3227385
425	Mustela_nivalis	151	NA	rixosa	Mustela rixosa	Mustela nivalis	NA	Least weasel	Carniv	0	Scholander et al. (1950)	0	0	NA	2	54	260.4	597	cathemeral	120	12.98	1.67	5.37	NA	solitary	semi-fossorial	NA	solitary	no	carnivore	9	NA	187.4291139	88.9943038	2.272837052	1.94936221	1.486487221	7.590337116	24.68561561	8885.509142	32.59350741	653.0275971	39.52731273	100.356771
426	Mustela_putorius	158	NA	NA	Mustela putorius	Mustela putorius	NA	Western polecat	Carniv	0	Korhonen et al. (1983)	0	0	NA	4	1575	1268	249	nocturnal	168	0.83	1.26	7.68	NA	solitary	semi-fossorial	NA	solitary	no	NA	10	NA	1268	1575	3.103119254	3.197280558	4.946138211	7.604157931	26.2215934	7468.62225	29.26531784	712.7635524	29.6737693	18.0728421
427	Myocastor_coypus	754	NA	NA	Myocastor coypus	Myocastor coypus	NA	Coypu	RodHystrico	0	Segal (1978)	0	0	NA	4	4325	3027.4	284	nocturnal	144	226.26	2.32	4.88	NA	obligate	semi-fossorial	NA	group_living	no	omnivore	11	NA	3027.4	4325	3.481069807	3.635986112	12.38195786	8.114379909	47.26521515	3060.854712	16.51275604	1731.700401	42.93680617	151.4690538
428	Myodes_californicus	1003	NA	NA	Clethrionomys californicus	Clethrionomys californicus	NA	Western red-backed vole	RodMyom	0	McNab (1992c)	0	0	NA	2	18.3	61.12	308	cathemeral	NA	434.02	3.85	3.1	18	solitary	semi-fossorial	seasonal	solitary	no	herbivore	12	1	61.12	18.3	1.786183346	1.26245109	9.224502081	14.01773642	45.72980552	5805.257203	30.54891493	1161.74838	66.33175565	834.761218
429	Myodes_gapperi	1004	NA	NA	Clethrionomys gapperi gapperi	Clethrionomys gapperi	NA	Southern red-backed vole	RodMyom	0	Pearson (1947)	0	0	NA	1	22	50.6	223	cathemeral	20	1186.41	2.4	5.37	18	solitary	terrestrial	seasonal	solitary	no	omnivore	13	13	56.44	23.01372549	1.751587005	1.361986928	2.273666174	9.89376777	24.85113142	10077.22797	39.2387195	761.8161821	29.77976335	193.5118705
430	Myodes_glareolus	1012	NA	NA	Clethrionomys glareolus	Clethrionomys glareolus	NA	Bank vole	RodMyom	0	Jansky (1959)	0	0	NA	10	17.4	55.7	291	cathemeral	58.8	3704.05	3.5	4.31	19	solitary	semi-fossorial	aseasonal	solitary	no	omnivore	15	23	55.26599366	19.72123613	1.742457983	1.294934133	6.457629313	6.501630753	26.3558889	6609.90551	25.08079753	729.5769863	25.89266502	112.689119
431	Myodes_rufocanus	1021	NA	NA	Clethrionomys rufocanus	Clethrionomys rufocanus	NA	Grey red-backed vole	RodMyom	0	Pearson (1962)	0	0	NA	1	27.5	60.7	227	cathemeral	39.6	NA	3	5.01	19	semi_facultative	terrestrial	seasonal	solitary	no	herbivore	15	31	79.65	23.79166667	1.90118578	1.376424867	3.631133518	6.93976492	20.78725078	8741.838641	32.69042296	919.0019035	32.72513442	64.77652572
432	Myodes_rutilus	1023	NA	NA	Clethrionomys rutilus dawsoni	Clethrionomys rutilus	NA	Northern red-backed vole	RodMyom	0	Rosenmann et al. (1975)	0	0	NA	11	28	77	285	cathemeral	32	4074.55	4.2	5.6	23.98	solitary	terrestrial	seasonal	solitary	no	omnivore	24	40	77	28	1.886490725	1.447158031	0.380543501	6.689306985	24.00159638	7826.401677	28.8778708	1007.465622	33.45174544	195.3245729
433	Myoprocta_acouchy	743	NA	NA	Myoprocta acouchy	Myoprocta acouchy	NA	Red acouchi	RodHystrico	0	Arends & McNab (2001)	0	0	NA	2	914	502.7	146	diurnal	NA	7.61	NA	1.75	NA	solitary	terrestrial	NA	solitary	no	NA	NA	NA	502.7	914	2.701308885	2.960946196	26.43032201	9.084056466	79.50422	590.2847403	11.30347315	2231.61131	51.15981751	144.0444485
434	Myopus_schisticolor	1024	NA	NA	Myopus schisticolor	Myopus schisticolor	NA	Wood lemming	RodMyom	0	Saarela & Hissa (1993)	0	0	NA	10	26.4	95	367	nocturnal	12	NA	2	4.63	NA	solitary	fossorial	NA	solitary	no	herbivore	9	NA	95	26.4	1.977723605	1.421603927	0.988485313	8.105979635	20.95631016	10270.47396	38.28830677	628.0454968	35.46300365	102.567912
435	Myosorex_varius	440	NA	NA	Myosorex varius	Myosorex varius	NA	Forest shrew	Sorico	0	Brown et al. (1997)	0	0	NA	7	12.32	23.86	161	nocturnal	NA	1693.63	2	2.95	NA	solitary	semi-fossorial	NA	solitary	no	NA	6	NA	23.86	12.32	1.377670439	1.090610708	15.34846502	14.48913388	54.66576811	4128.35073	26.3749713	501.3469131	51.15584599	1186.57027
436	Myotis_austroriparius	357	NA	NA	Myotis austroriparius	Myotis austroriparius	NA	Southeastern myotis	Chiro	0	McNab	1	0	McNab (1969, 1989)	1	7.5	8.625	83	nocturnal	NA	NA	1	1.88	NA	semi_facultative	flying	NA	NA	NA	NA	2	NA	8.625	7.5	0.935759104	0.875061263	17.54774107	12.82201376	39.83351904	7087.711557	32.49593762	1307.409754	19.9565861	77.9911095
437	Myotis_bechsteinii	358	NA	NA	Myotis bechsteinii	Myotis bechsteini	NA	Bechstein's myotis	Chiro	0	Becker et al. (2013a)	0	0	NA	23	8.9	9.6	82	nocturnal	252	NA	1	1	NA	semi_facultative	flying	NA	group_living	no	NA	1	NA	9.56175	9.1125	0.980537385	0.959637541	12.27522731	8.44734344	32.32887437	6102.513038	25.6615877	695.2970313	38.61082054	423.6004868
438	Myotis_chiloensis	360	NA	NA	Myotis chiloensis	Myotis chiloensis	NA	Chilean myotis	Chiro	0	Bozinovic et al. (1985)	0	0	NA	13	5.78	10.17	119	nocturnal	NA	NA	1	0.98	NA	semi_facultative	flying	NA	NA	NA	NA	1	NA	10.17	5.78	1.007320953	0.761927838	5.734549462	7.826609789	50.36121998	2832.897235	15.309349	739.9742973	16.90689263	100.5453055
439	Myotis_daubentonii	361	NA	NA	Myotis daubentonii	Myotis daubentoni	NA	Daubenton's myotis	Chiro	0	Becker et al. (2013b)	0	0	NA	15	7.8	7.8	73	nocturnal	336	NA	1	1.21	NA	semi_facultative	flying	NA	group_living	no	NA	1	NA	7.8	7.8	0.892094603	0.892094603	6.45007414	6.579661313	23.38203461	7467.159677	27.72026939	584.7742256	33.20062095	25.47255575
440	Myotis_myotis	369	NA	NA	Myotis myotis	Myotis myotis	NA	Greater mouse-eared bat	Chiro	0	Hanus (1959)	0	0	NA	1	25	25	100	nocturnal	445.2	NA	1	1.5	NA	semi_facultative	flying	NA	group_living	no	NA	2	NA	54.956	25	1.740015115	1.397940009	13.91207316	8.494787716	33.52372295	5879.234885	25.05116966	600.4610106	47.11805698	373.4919513
441	Myotis_nattereri	372	NA	NA	Myotis nattereri	Myotis nattereri	NA	Natterer's bat	Chiro	0	Becker et al. (2012)	0	0	NA	17	7.6	7.84	75	nocturnal	284.4	NA	1	0.99	NA	semi_facultative	flying	NA	group_living	no	NA	1	NA	8.282285714	7.342857143	0.918150208	0.865865079	9.304844558	8.682091164	30.10308111	7085.791485	28.63673275	636.7052015	28.58922703	309.2446751
442	Myotis_nigricans	374	NA	NA	Myotis nigricans	Myotis nigricans	NA	Black myotis	Chiro	0	McNab	1	0	McNab (1989)	4	3.7	4.81	78	nocturnal	84	NA	NA	NA	NA	semi_facultative	flying	NA	group_living	no	NA	NA	NA	4.81	3.7	0.682145076	0.568201724	25.26544199	10.91163895	73.03512409	711.709644	14.83594192	1755.551541	59.59575645	231.5819246
443	Myotis_thysanodes	375	NA	NA	Myotis thysanodes	Myotis thysanodes	NA	Fringed myotis	Chiro	0	O'Farrell & Studier (1970)	0	0	NA	8	8.7	15.1	131	nocturnal	NA	NA	1	0.99	NA	solitary	flying	NA	solitary	no	NA	1	NA	15.1	8.7	1.178976947	0.939519253	12.62559777	13.01529964	49.14844426	5072.817467	27.04380518	667.1521676	75.12471495	777.5565703
444	Myotis_tricolor	376	NA	NA	Myotis tricolor	Myotis tricolor	NA	Cape hairy bat	Chiro	0	Doty (2012)	0	0	NA	4	12.71	6.36	42	nocturnal	NA	NA	1	0.99	NA	semi_facultative	flying	NA	NA	NA	NA	1	NA	6.36	12.71	0.803457116	1.104145551	24.89324473	11.06693492	72.21006248	1259.107699	15.23306568	1510.631098	70.66673465	426.31547
445	Myotis_vivesi	391	NA	NA	Pizonyx vivesi	Myotis vivesi	NA	Fish-easting bat	Chiro	0	Carpenter (1968)	0	0	NA	7	25	35.8	144	nocturnal	NA	NA	NA	0.99	NA	semi_facultative	flying	NA	NA	NA	NA	NA	NA	35.8	25	1.553883027	1.397940009	21.96393356	16.01470496	55.85993164	4776.055744	28.44381389	114.0263169	75.52326209	48.36097358
446	Myotis_yumanensis	367	NA	NA	Myotis yumanensis	Myotis yumanensis	NA	Yuma myotis	Chiro	0	Licht & Leitner (1967)	0	0	NA	4	5	8.86	115	nocturnal	168	NA	1	0.99	NA	semi_facultative	flying	NA	NA	NA	NA	1	NA	11.18	5.875	1.048441804	0.769007871	11.98224253	12.803412	48.4697593	5134.506269	26.86448794	679.5422316	70.83256623	722.9401286
447	Myrmecobius_fasciatus	1612	NA	NA	Myrmecobius fasciatus	Myrmecobius fasciatus	NA	Numbat	Dasyuro	0	McNab (1984)	0	0	NA	1	400	142.4	76	diurnal	NA	5.3	NA	3.68	NA	solitary	terrestrial	NA	solitary	no	carnivore	NA	NA	194.8681818	516.2272727	2.289740933	2.712840945	15.36537932	12.32191055	50.25	4261.876078	24.39413549	584.2619629	64.65240533	300.8845724
448	Myrmecophaga_tridactyla	1538	NA	NA	Myrmecophaga tridactyla	Myrmecophaga tridactyla	NA	Giant anteater	Pilosa	0	McNab (1984)	0	0	NA	1	30600	2601	59	diurnal	NA	1.1	1.17	1	NA	solitary	semi-fossorial	NA	solitary	no	carnivore	1	NA	1457.333333	12533.33333	3.163558899	4.09806659	25.1165324	10.50971537	72.43732281	781.7337907	14.39526952	1871.451834	59.68729586	261.3792805
449	Mystromys_albicaudatus	1380	NA	NA	Mystromys albicaudatus	Mystromys albicaudatus	NA	White-tailed rat	RodMyom	0	Downs & Perrin (1995a)	0	0	NA	8	93.78	126.8	194	nocturnal	75.6	NA	NA	3.18	NA	solitary	semi-fossorial	NA	solitary	no	NA	NA	NA	126.8	93.78	2.103119254	1.972110228	15.96870122	14.50891164	54.69828596	4040.899981	26.03232551	505.2390621	53.93052399	952.6698973
450	Nandinia_binotata	163	NA	NA	Nandinia binotata	Nandinia binotata	NA	African palm civet	Carniv	0	McNab (1995)	0	0	NA	1	4270	862.5	82	nocturnal	252	4.99	2	2	NA	solitary	terrestrial	NA	solitary	no	NA	4	NA	862.5	4270	2.935759104	3.630427875	24.89227768	9.879093264	73.04918425	1013.817388	13.52675844	2093.986519	74.45138623	383.2757946
451	Nanger_soemmerringii	24	NA	NA	Nanger soemmerringii	Nanger soemmerringii	NA	Soemmerring's gazelle	Artio	0	Dittmann et al. (2015)	0	0	NA	6	35100	9213	188	diurnal	NA	5.47	NA	1	NA	facultative	terrestrial	NA	NA	NA	NA	NA	NA	9213	35100	3.964401071	4.545307116	27.27111188	12.37009836	66.25623895	1657.24519	18.74115455	259.7021462	113.073966	439.4515703
452	Nannospalax_leucodon	1396	NA	NA	Spalax leucodon	Nannospalax leucodon	NA	Lesser mole rat	RodMyom	0	McNab (1966)	0	0	NA	1	201	148.7	131	NA	NA	NA	NA	NA	NA	solitary	fossorial	NA	solitary	no	NA	NA	NA	116.7285714	181.2	2.06717717	2.258158193	13.85796496	8.180168714	30.41458082	6490.084619	26.47482478	569.2196061	46.97700096	125.9334355
453	Napaeozapus_insignis	1172	NA	NA	Napaeozapus insignis insignis	Napaeozapus insignis	NA	Woodland jumping mouse	RodMyom	0	Brower & Cade (1966)	0	0	NA	11	21.6	38.9	174	nocturnal	48	667.179	1.33	4.42	NA	solitary	semi-fossorial	NA	solitary	no	NA	6	NA	40.85833333	21.96666667	1.611280647	1.34176416	4.903224288	10.2667978	26.54797915	9428.536322	37.78819248	983.8390992	16.55698909	165.2399963
454	Nasua_narica	195	NA	NA	Nasua narica	Nasua narica	NA	White-nosed coati	Carniv	0	Scholander et al. (1950)	0	0	NA	2	4150	4322.9	418	diurnal	316.8	6.07	NA	4.17	NA	facultative	terrestrial	NA	group_living	no	omnivore	NA	NA	2093.657143	3798.571429	3.320905563	3.579620297	25.83923959	10.51270515	68.79319874	1877.093957	16.44055901	861.4104951	68.66876826	97.06403217
455	Nasua_nasua	198	NA	NA	Nasua nasua	Nasua nasua	NA	South american coati	Carniv	0	Chevillard-Hugot et al. (1980)	0	0	NA	2	3850	1010.6	103	diurnal	284.4	15.42	NA	3.81	NA	facultative	terrestrial	NA	group_living	no	omnivore	NA	NA	1010.6	3850	3.004579294	3.58546073	25.46706223	11.04471412	72.89651405	641.9350473	15.39463215	1881.442716	56.76686722	215.2953652
456	Natalus_tumidirostris	251	NA	NA	Natalus tumidirostris	Natalus tumidirostris	NA	Trinidadian funnel-eared bat	Chiro	0	Genoud et al. (1990)	0	0	NA	12	5.4	8.32	102	nocturnal	NA	NA	NA	NA	NA	semi_facultative	flying	NA	NA	NA	NA	NA	NA	8.32	5.4	0.920123326	0.73239376	26.53152549	7.233412018	76.02840826	629.7077129	9.428904909	1528.852032	54.07926429	61.74831099
457	Neofiber_alleni	1025	NA	NA	Neofiber alleni	Neofiber alleni	NA	Round-tailed muskrat	RodMyom	0	McNab (1992c)	0	0	NA	5	258.1	216.8	159	nocturnal	NA	14515.71	4.53	2.34	NA	solitary	semi-fossorial	NA	solitary	no	NA	11	NA	216.8	258.1	2.336059278	2.411788005	22.14432694	12.04276506	48.87451044	4443.048764	23.95165464	1310.398381	47.03267544	18.28750069
458	Neophoca_cinerea	166	NA	NA	Eumetopias jubatus	Eumetopias jubatus	NA	Steller sea lion	Carniv	0	Rosen & Trites (2002)	0	0	NA	3	121800	42813	353	nocturnal	393.6	NA	1	1	342.1	facultative	aquatic	seasonal	group_living	no	carnivore	1	na	83396.5	150827.3182	4.921147824	5.178480009	16.85454079	10.69372111	52.08676954	3332.712554	20.18237512	493.0848751	53.18809502	10.29904043
459	Neotoma_albigula	1026	NA	NA	Neotoma albigula	Neotoma albigula	NA	White-throated woodrat	RodMyom	0	Brown (1968)	0	0	NA	8	193.6	141.3	128	nocturnal	114	610.11	2	2.15	NA	solitary	semi-fossorial	NA	solitary	no	NA	4	NA	133.36	184.3066667	2.125025587	2.265541045	20.65352992	16.36419015	52.17015194	5830.434336	31.48649085	190.5418931	72.62039935	510.7952129
460	Neotoma_cinerea	1030	NA	NA	Neotoma cinerea	Neotoma cinerea	NA	Bushy-tailed woodrat	RodMyom	0	Brown (1968)	0	0	NA	9	320.9	250.5	157	nocturnal	69.6	NA	2	3.68	NA	semi_facultative	semi-fossorial	NA	group_living	no	herbivore	7	NA	186.8793103	252.0034483	2.271561223	2.401406483	4.447267458	13.53413591	34.69115825	8402.591313	39.484751	450.9544731	35.70228382	1328.758407
461	Neotoma_floridana	1035	NA	NA	Neotoma floridana	Neotoma floridana	NA	Eastern woodrat	RodMyom	0	McClure & Randolph (1980)	0	0	NA	1	160	274	284	nocturnal	103.2	273.98	2.5	3.1	NA	solitary	semi-fossorial	NA	solitary	no	NA	8	NA	274	160	2.437750563	2.204119983	14.688071	12.81137231	36.53856169	7996.128306	35.02144102	1096.142799	35.2226289	339.3217334
462	Neotoma_lepida	885	NA	NA	Calomys ducilla	Calomys lepidus	NA	Andean vesper mouse	RodMyom	0	Rosenmann & Morrison (1974)	0	0	NA	3	16	27.36	152	nocturnal	NA	NA	NA	4.29	NA	NA	NA	aseasonal	NA	NA	herbivore	NA	1	86.72	101.9672727	1.938119269	2.008460804	9.201358973	16.29455258	41.32294369	7925.329576	39.62478718	255.8553626	27.56232554	1578.464691
463	Neotoma_macrotis	1042	NA	NA	Neotoma fuscipes macrotis	Neotoma macrotis	NA	Big-eared woodrat	RodMyom	0	Lee (1963)	0	0	NA	10	186.7	147.5	137	nocturnal	NA	NA	NA	NA	NA	solitary	semi-fossorial	NA	solitary	no	NA	NA	NA	147.5	186.7	2.16879202	2.271144318	13.90451348	14.55114238	45.90839502	5894.606732	30.50681402	454.9915291	78.19820865	966.4786341
464	Neotoma_stephensi	1043	NA	NA	Neotoma stephensi	Neotoma stephensi	NA	Stephen's woodrat	RodMyom	0	McLister et al. (2004)	0	0	NA	9	191.3	138	126	nocturnal	NA	NA	1.95	1.08	NA	semi_facultative	semi-fossorial	NA	group_living	no	NA	2	NA	138	191.3	2.139879086	2.28171497	10.73858292	17.11855133	44.23478195	7566.174385	38.35731115	333.1691215	46.34594125	1845.011591
465	Neovison_vison	159	NA	NA	Mustela vison	Mustela vison	NA	American mink	Carniv	0	Farrell & Wood (1968)	0	0	NA	3	704	515.3	182	nocturnal	NA	NA	NA	NA	NA	solitary	semi-fossorial	NA	solitary	no	NA	NA	NA	635.6555556	784.6666667	2.803221847	2.894685204	2.349633174	9.132695446	28.99126879	9418.171057	35.99995219	707.4302919	52.08594776	45.81803908
466	Neurotrichus_gibbsii	471	NA	NA	Neurotrichus gibbsii	Neurotrichus gibbsii	NA	Shrew-mole	Sorico	0	Campbell & Hochachka (2000)	0	0	NA	6	11.8	46.5	323	cathemeral	NA	1413.5	1	2.63	NA	solitary	semi-fossorial	NA	NA	NA	NA	3	NA	46.5	11.8	1.667452953	1.071882007	10.70895322	10.3031754	46.06187184	4367.344908	22.72041538	1079.645397	73.01300157	393.0460368
467	Noctilio_albiventris	252	NA	NA	Noctilio labialis	Noctilio albiventris	NA	Lesser bulldog bat	Chiro	0	McNab (1969,1989)	0	0	NA	15	27	23.8	90	nocturnal	NA	NA	NA	0.99	NA	semi_facultative	flying	NA	group_living	no	NA	NA	NA	30.20888889	32.15555556	1.480134752	1.507256017	25.94111397	10.73359219	74.96055876	707.7823675	14.10105704	2864.770873	60.07221033	114.1865986
468	Noctilio_leporinus	254	NA	NA	Noctilio leporinus	Noctilio leporinus	NA	Greater bulldog bat	Chiro	0	McNab (1969,1989)	0	0	NA	17	61	47	99	nocturnal	141.6	NA	1	NA	NA	semi_facultative	flying	NA	group_living	no	NA	NA	NA	47	61	1.672097858	1.785329835	25.50799216	7.93374891	70.54327443	1089.70761	11.17110142	1683.551147	40.661841	123.8743128
469	Notiosorex_crawfordi	445	NA	NA	Notiosorex crawfordi	Notiosorex crawfordi	NA	Crawford's gray shrew	Sorico	0	Lindstedt (1980)	0	0	NA	1	4	12.6	193	cathemeral	NA	2399.99	NA	3.69	NA	solitary	semi-fossorial	NA	solitary	no	NA	NA	NA	12.6	4	1.100370545	0.602059991	21.18542207	15.3387331	56.29136603	4348.737765	27.33416777	472.0816357	90.51570511	686.9639996
470	Notocitellus_annulatus	1470	NA	NA	Citellus undulatus	Spermophilus undulatus	Urocitellus undulatus	Long-tailed ground squirrel	RodSciuro	0	Hock (1960)	0	0	NA	12	500	525	238	diurnal	NA	292.3	1	7.77	NA	obligate	semi-fossorial	NA	NA	NA	NA	8	NA	537.6	536	2.73045926	2.72916479	24.7264377	13.28500455	68.85791532	1557.828964	19.20184354	1110.45616	109.7186181	521.4192702
471	Notomys_alexis	1329	NA	NA	Notomys alexis	Notomys alexis	NA	Spinifex hopping mouse	RodMyom	0	MacMillen & Lee (1970)	0	0	NA	9	32.3	45.22	151	nocturnal	76.8	NA	NA	4.01	NA	facultative	semi-fossorial	NA	NA	NA	NA	NA	NA	42.49708333	33.54583333	1.628359125	1.525638585	22.38274466	14.97359028	47.73563216	5835.494638	31.25704965	235.0126116	54.23775349	368.5333898
472	Notomys_cervinus	1333	NA	NA	Notomys cervinus	Notomys cervinus	NA	Fawn hopping mouse	RodMyom	0	MacMillen & Lee (1970)	0	0	NA	10	34.2	41.72	133	nocturnal	NA	NA	NA	2.95	NA	facultative	semi-fossorial	NA	NA	NA	NA	NA	NA	43.41333333	33.63333333	1.637623133	1.526769912	23.36015237	14.70627387	46.4620868	6062.627206	31.51686264	200.5798177	61.73647498	85.19897421
473	Notoryctes_caurinus	1702	NA	NA	Notoryctes caurinus	Notoryctes caurinus	NA	Northern marsupial mole	Notoryctem	0	Withers et al. (2000)	0	0	NA	1	34	21.42	69	cathemeral	NA	NA	NA	NA	NA	solitary	fossorial	NA	solitary	no	NA	NA	NA	21.42	34	1.330819466	1.531478917	26.24274296	14.9654718	51.20348678	5114.832316	29.26075006	294.036047	98.24826276	310.7460399
474	Nyctalus_noctula	377	NA	NA	Vesperugo noctula	Nyctalus noctula	NA	Common noctule	Chiro	0	Kayser (1939)	0	0	NA	1	20	15	71	nocturnal	144	NA	1	1.33	NA	semi_facultative	flying	NA	group_living	no	NA	1	NA	15	20	1.176091259	1.301029996	10.27393367	8.527838995	30.42026163	7085.103743	28.49575954	582.0599831	37.74982898	189.8329917
475	Nyctereutes_procyonoides	94	NA	NA	Nyctereutes procyonoides	Nyctereutes procyonoides	NA	Raccoon dog	Carniv	0	Korhonen et al. (1983)	0	0	NA	4	7575	3045	190	nocturnal	199.2	12.02	1	9.46	NA	obligate	terrestrial	NA	social_monogamy	yes	omnivore	9	NA	3045	7575	3.483587297	3.879382637	9.163328458	8.509895458	24.46127261	9085.83814	34.47819216	1535.784606	47.06649965	296.0659903
476	Nycteris_thebaica	232	NA	NA	Nycteris thebaica	Nycteris thebaica	NA	Cape long-eared bat	Chiro	0	Toussaint & McKechnie (2012)	0	0	NA	32	11.65	18.76	132	nocturnal	NA	NA	1.5	1	NA	semi_facultative	flying	NA	NA	NA	NA	2	NA	18.76	11.65	1.273232834	1.066325925	23.70648776	11.92731165	57.59470378	3057.68491	21.386735	761.6388426	74.55333244	477.4170208
477	Nycticebus_coucang	615	NA	NA	Nycticebus coucang	Nycticebus coucang	NA	Sunda slow loris	Prima	0	Whittow et al. (1977b)	0	0	NA	14	778.3	312.1	102	nocturnal	318	20	1	1.07	NA	solitary	semi-fossorial	NA	solitary	no	NA	1	NA	273.8846154	859.0461538	2.437567638	2.934016498	26.79068352	8.700089814	87.2369425	359.5037781	9.919910322	2561.003078	28.34495596	21.70410789
478	Nycticebus_pygmaeus	618	NA	NA	Nycticebus pygmaeus	Nycticebus pygmaeus	NA	Pygmy slow loris	Prima	0	Hanna (2006)	0	0	NA	2	469.5	172	81	nocturnal	205.2	NA	NA	2	NA	solitary	semi-fossorial	NA	solitary	no	NA	NA	NA	173.5	480.525	2.239299479	2.681715987	24.2167501	6.842532506	37.78469203	4132.173093	18.04786549	2159.190802	89.75738039	29.76059053
479	Nycticeius_humeralis	378	NA	NA	Nycticeius humeralis	Nycticeius humeralis	NA	Evening bat	Chiro	0	Genoud (1993)	0	0	NA	18	9	10.7	91	nocturnal	NA	NA	1	1.94	NA	facultative	flying	NA	group_living	no	NA	2	NA	10.7	9	1.029383778	0.954242509	20.41680062	10.08138488	39.09558817	5706.682237	26.03407317	1149.263203	38.60870344	36.19771289
480	Nyctimene_albiventer	316	NA	NA	Nyctimene albiventer	Nyctimene albiventer	NA	Common tube-nosed fruit bat	Chiro	0	Bartholomew et al. (1970)	0	0	NA	18	28.2	40.3	148	nocturnal	NA	NA	2	0.98	NA	facultative	flying	NA	group_living	no	NA	2	NA	37.47391304	28.78695652	1.573729045	1.459195752	26.07528679	7.150481756	81.04101177	469.3795907	8.834907344	2715.74361	29.59374475	128.6270095
481	Nyctimene_cyclotis	318	NA	NA	Nyctimene cyclotis	Nyctimene cyclotis	NA	Round-eared tube-nosed bat	Chiro	0	McNab & Bonaccorso (2001)	0	0	NA	1	40.4	64.6	183	nocturnal	NA	NA	NA	NA	NA	semi_facultative	flying	NA	NA	NA	NA	NA	NA	64.6	40.4	1.810232518	1.606381365	22.8432907	6.933197156	83.41283361	464.1010358	8.253849138	2790.2313	17.76519979	840.6320017
482	Nyctimene_robinsoni	319	NA	NA	Nyctimene robinsoni	Nyctimene robinsoni	NA	Eastern tube-nosed bat	Chiro	0	Riek et al. (2010)	0	0	NA	5	54.8	54.7	124	nocturnal	NA	NA	1	0.99	NA	solitary	flying	NA	solitary	no	NA	1	NA	54.7	54.8	1.737987326	1.738780558	23.60982227	8.796068466	54.84208678	2645.064699	16.31024806	1380.756267	78.53511796	73.41209551
483	Nyctophilus_bifax	379	NA	NA	Nyctophilus bifax	Nyctophilus bifax	NA	Eastern long-eared bat	Chiro	0	Stawski & Geiser (2011)	0	0	NA	11	9.9	12.67	100	nocturnal	NA	NA	NA	2	NA	semi_facultative	flying	NA	group_living	no	NA	NA	NA	12.67	9.9	1.102776615	0.995635195	25.2715195	9.740764136	62.28870893	2287.022784	16.51758479	1526.352769	79.22958255	148.2861735
484	Nyctophilus_geoffroyi	380	NA	NA	Nyctophilus geoffroyi	Nyctophilus geoffroyi	NA	Lesser long-eared bat	Chiro	0	Hosken & Withers (1999)	0	0	NA	8	8	11.4	105	nocturnal	NA	NA	NA	NA	NA	semi_facultative	flying	NA	group_living	no	NA	NA	NA	10.65428571	7.614285714	1.027524339	0.881629169	17.55582955	9.707612943	51.29722105	3122.638615	18.74628866	808.4886377	48.30459079	63.172797
485	Nyctophilus_gouldi	382	NA	NA	Nyctophilus gouldi	Nyctophilus gouldi	NA	Gould's long-eared bat	Chiro	0	Morris et al. (1994)	0	0	NA	25	9.25	20.35	169	nocturnal	NA	NA	NA	1.54	NA	facultative	flying	NA	group_living	no	NA	NA	NA	17.82243243	9.482432432	1.250966977	0.976919757	16.57011831	8.49626843	50.1756887	2904.106058	16.768948	990.4391412	71.97420362	70.37556267
486	Ochotona_curzoniae	662	NA	NA	Ochotona curzoniae	Ochotona curzoniae	NA	Plateau pika	Lago	0	Wang & Wang (1996)	0	0	NA	44	118.8	250.7	323	diurnal	NA	19000	3.5	3.93	NA	solitary	semi-fossorial	NA	solitary	no	herbivore	14	NA	236.921875	121.425	2.374605161	2.084308112	-2.721676575	14.12810018	38.0009466	8017.947882	36.72373576	254.0818235	102.8273942	4701.559348
487	Ochotona_dauurica	666	NA	NA	Ochotona daurica	Ochotona dauurica	NA	Daurian pika	Lago	0	Weiner & Gorecki (1981)	0	0	NA	12	127.7	249	305	diurnal	NA	5490.9	2	6.5	NA	solitary	semi-fossorial	NA	solitary	no	NA	13	NA	249	127.7	2.396199347	2.106190897	-0.11936554	13.29751152	25.50112069	14051.24839	52.00753565	294.1038228	91.16363914	1361.8495
488	Ochotona_princeps	667	NA	NA	Ochotona princeps	Ochotona princeps	NA	American pika	Lago	0	MacArthur & Wang (1973)	0	0	NA	16	109.3	167.2	229	diurnal	84	774.59	2.17	2.9	NA	solitary	semi-fossorial	NA	solitary	no	herbivore	6	NA	220.8565217	261.0782609	2.344110228	2.416770711	4.682025626	15.59221835	40.31489481	7680.587135	38.2254477	410.6003587	25.55319188	2167.973492
489	Ochrotomys_nuttalli	1044	NA	NA	Ochrotomys nuttalli floridanus	Ochrotomys nuttalli	NA	Golden mouse	RodMyom	0	Layne & Dolan (1975)	0	0	NA	9	19.5	27.1	130	nocturnal	100.8	302.33	NA	2.55	NA	obligate	semi-fossorial	NA	group_living	no	omnivore	NA	NA	27.1	19.5	1.432969291	1.290034611	17.66846223	11.66242315	38.26850624	6828.624106	30.25575567	1428.605162	18.7873113	64.0838934
490	Octodon_bridgesi	756	NA	NA	Octodon bridgesi	Octodon bridgesi	NA	Bridges's degu	RodHystrico	0	Bozinovic (1992a)	0	0	NA	7	176.1	183.3	177	nocturnal	NA	NA	NA	NA	NA	facultative	semi-fossorial	NA	group_living	no	NA	NA	NA	183.3	176.1	2.263162465	2.245759356	11.9341763	10.98617877	56.3870754	2958.091603	19.55939034	1151.828861	74.91423431	260.227949
491	Octodon_degus	757	NA	NA	Octodon degus	Octodon degus	NA	Common degu	RodHystrico	0	Rosenmann (1977)	0	0	NA	13	195	181.9	163	diurnal	168	1166.23	1.75	5.28	NA	facultative	semi-fossorial	NA	group_living	no	NA	9	NA	160.4062903	182.466371	2.205221395	2.261182835	14.071685	12.30157947	56.79893489	3374.119751	21.70521201	298.4073502	106.5338985	562.3176458
492	Octodon_lunatus	773	NA	NA	Octodon lunatus	Octodon lunatus	NA	Moon-toothed degu	RodHystrico	0	Bozinovic (1992a)	0	0	NA	3	173.2	171.5	168	nocturnal	NA	NA	NA	NA	NA	facultative	semi-fossorial	NA	NA	NA	NA	NA	NA	171.5	173.2	2.234264124	2.238547888	14.42391689	12.31246297	58.24385915	3240.201831	21.17890514	284.5846792	108.0074471	504.3303831
493	Octodontomys_gliroides	774	NA	NA	Octodontomys gliroides	Octodontomys gliroides	NA	Mountain degu	RodHystrico	0	Bozinovic (1992a)	0	0	NA	3	156.3	125.8	133	nocturnal	NA	NA	NA	2.03	NA	solitary	semi-fossorial	NA	solitary	no	NA	NA	NA	127.76	154.58	2.106394903	2.189153303	9.43520879	16.65743102	63.21958141	3448.016368	25.95443721	247.3649997	107.2224094	3662.320517
494	Octomys_mimax	776	NA	NA	Octomys mimax	Octomys mimax	NA	Mountain viscacha rat	RodHystrico	0	Bozinovic & Contreras (1990)	0	0	NA	8	118.6	115	149	nocturnal	NA	NA	NA	NA	NA	solitary	semi-fossorial	NA	solitary	no	NA	NA	NA	115	118.6	2.06069784	2.074084689	17.32266143	15.12740162	47.85692473	5635.392736	31.04309006	204.1271379	83.40860946	937.2437329
495	Odocoileus_virginianus	52	NA	NA	Odocoileus virginianus	Odocoileus virginianus	NA	White-tailed deer	Artio	0	Silver et al. (1959)	0	0	NA	4	51190	11481	178	crepuscular	276	17.32	1	1.71	NA	facultative	terrestrial	NA	solitary	no	herbivore	2	NA	20578.05556	60417.61111	4.313404335	4.781163549	24.64363293	8.779902806	79.19498322	1225.988811	12.70930814	3982.752351	43.69509957	137.8542046
496	Oligoryzomys_longicaudatus	1045	NA	NA	Oryzomys longicaudatus	Oligoryzomys longicaudatus	NA	Long-tailed colilargo	RodMyom	0	Bozinovic & Rosenmann (1988a)	0	0	NA	10	28.2	51	188	nocturnal	NA	361.16	NA	4	NA	facultative	semi-fossorial	NA	solitary	no	NA	NA	NA	51	28.2	1.707570176	1.450249108	8.278487382	5.853627119	46.1579232	2409.315475	12.53660453	3111.094943	17.73638397	62.30982864
497	Ondatra_zibethicus	1046	NA	NA	Ondatra zibethicus	Ondatra zibethicus	NA	Muskrat	RodMyom	0	Sherer & Wunder (1979)	0	0	NA	10	842	690.4	214	nocturnal	120	NA	2.68	6.28	NA	obligate	semi-fossorial	NA	social_monogamy	yes	omnivore	17	NA	650.1301075	889.8946237	2.813000279	2.949338583	9.886014546	10.54489825	31.20864891	7874.704048	32.93230036	1064.735124	28.48455594	349.5983206
498	Onychomys_torridus	1051	NA	NA	Onychomys torridus	Onychomys torridus	NA	Southern grasshopper mouse	RodMyom	0	Whitford & Conley (1971)	0	0	NA	7	19.1	29.6	145	nocturnal	55.2	158.55	2.6	3.58	NA	semi_facultative	semi-fossorial	NA	solitary	no	carnivore	9	NA	29.6	19.1	1.471291711	1.281033367	17.13299254	16.37727733	44.92587642	7177.634644	35.8343952	268.6800026	55.81027227	910.9679689
499	Orcinus_orca	65	NA	NA	Orcinus orca	Orcinus orca	NA	Killer whale	Cetac	0	Kasting et al. (1989)	0	0	NA	1	3608000	809910	564	NA	1200	NA	0.21	1	NA	obligate	aquatic	NA	group_living	no	carnivore	0	NA	528100.6667	3894333.333	5.722716716	6.590433122	11.1178453	7.316120117	41.08162066	5152.12726	21.79860418	1583.338909	42.50678246	23.21147962
500	Oreamnos_americanus	25	NA	NA	Oreamnos americanus	Oreamnos americanus	NA	Mountain goat	Artio	0	Krog & Monson (1954)	0	0	NA	1	32000	8320	182	nocturnal	NA	NA	1	1.32	NA	solitary	aquatic	NA	solitary	no	herbivore	1	NA	8320	32000	3.920123326	4.505149978	1.737152965	12.15473062	32.66186303	8334.054556	36.72407403	616.7215875	30.35918539	1400.351898
501	Ornithorhynchus_anatinus	1722	NA	NA	Ornithorhynchus	Ornithorhynchus anatinus	NA	Platypus	Monotre	0	Martin (1903)	0	0	NA	1	693	228.2	81	crepuscular	NA	NA	NA	2	NA	solitary	aquatic	NA	solitary	no	carnivore	NA	NA	503.2666667	1155	2.701798166	3.062581984	13.45135592	9.346913559	49.14845033	3324.476207	18.9444431	991.0430151	32.48183037	224.0107604
502	Orycteropus_afer	533	NA	NA	Orycteropus afer	Orycteropus afer	NA	Aardvark	Tubuli	0	McNab (1984)	0	0	NA	1	48000	6144	100	nocturnal	NA	NA	1	1.03	NA	solitary	semi-fossorial	NA	solitary	no	NA	1	NA	6144	48000	3.788451207	4.681241237	24.39206596	13.36989443	63.47272518	1792.71478	20.42249729	883.0056835	91.14561452	595.4439032
503	Oryx_gazella	26	NA	NA	oryx	Oryx gazella	NA	Gemsbok	Artio	0	Taylor (1969)	0	0	NA	1	180000	43560	270	diurnal	285.6	9.88	1.33	1	NA	facultative	terrestrial	NA	group_living	no	NA	1	NA	43560	180000	4.639087871	5.255272505	19.8009817	16.25990113	55.89057484	4334.313532	28.47957649	335.2658873	90.07461924	1086.155974
504	Oryzorictes_hova	495	NA	NA	Oryzorictes hova	Oryzorictes hova	NA	Mole-like rice tenrec	Afro	0	Stephenson (1994a)	0	0	NA	1	44.4	68.7	182	nocturnal	NA	NA	NA	NA	NA	solitary	semi-fossorial	NA	solitary	no	NA	NA	NA	68.7	44.4	1.836956737	1.64738297	25.14735221	10.02134989	67.17593797	1506.37421	14.8346652	1835.678413	97.54311597	206.9758351
505	Otolemur_crassicaudatus	584	NA	NA	NA	Otolemur crassicaudatus	NA	Thick-tailed bushbaby	Prima	0	Palacio (1977)	0	1	McNab (1988a)	1	1039	519.5	138	nocturnal	272.4	87.989	1	1.57	NA	semi_facultative	semi-fossorial	NA	solitary	no	omnivore	2	NA	519.5	1039	2.715585552	3.016615548	22.01602511	12.50402443	62.58412188	1896.442745	19.4026808	1032.661611	91.88825533	1037.341936
506	Otolemur_garnettii	585	NA	NA	Galago crassicaudatus	Otolemur garnettii	NA	Garnett's greater bushbaby	Prima	0	Müller & Jaschke (1980)	0	0	NA	3	947	411	117	nocturnal	219.6	38	1.36	1	NA	semi_facultative	semi-fossorial	NA	solitary	no	omnivore	1	NA	411	947	2.613841822	2.976349979	24.84963243	9.809877428	69.31468601	1230.940969	13.89530582	1236.275671	84.78928371	373.0630834
507	Otomys_irroratus	848	NA	NA	Liomys irroratus	Liomys irroratus	NA	Mexican spiny pocket mouse	RodCastor	0	Hudson & Rummel (1966)	0	0	NA	5	48.1	53.9	134	nocturnal	NA	NA	NA	4	NA	solitary	semi-fossorial	aseasonal	solitary	no	herbivore	NA	na	67.08235294	66.02941176	1.826608287	1.819737428	17.33823815	13.78675991	58.79252765	3338.984478	23.17325435	286.3464979	54.69961285	286.625666
508	Otonycteris_hemprichii	386	NA	NA	Otonycteris hemprichii	Otonycteris hemprichii	NA	Deser long-eared bat	Chiro	0	Marom et al. (2006)	0	0	NA	5	25.4	16.3	65	nocturnal	NA	NA	NA	1.38	NA	facultative	flying	NA	group_living	no	NA	NA	NA	16.3	25.4	1.212187604	1.404833717	20.72404658	12.89958965	40.51122263	6666.735849	31.70641565	126.0235266	79.25840542	386.2575797
509	Otospermophilus_beecheyi	1456	NA	NA	Spermophilus beecheyi	Spermophilus beecheyi	Otospermophilus beecheyi	California ground squirrel	RodSciuro	0	Baudinette (1972)	0	0	NA	10	402.3	217.2	115	diurnal	64.8	1100.45	1	6.71	NA	obligate	semi-fossorial	NA	solitary	no	herbivore	7	NA	217.2	402.3	2.336859821	2.604550033	17.73241861	15.51956936	55.62392543	4593.826491	27.6999922	279.9514734	79.78310819	656.669223
510	Ovibos_moschatus	29	NA	NA	Ovibos moschatus	Ovibos moschatus	NA	Muskox	Artio	0	Nilssen et al. (1994)	0	0	NA	2	195500	26988	157	diurnal	NA	0.31	0.75	1.01	NA	obligate	terrestrial	NA	group_living	no	NA	1	NA	38877	190100	4.589692745	5.278982117	-16.06000925	6.388964238	14.38058808	13508.60497	43.55673981	146.0811025	63.05404037	157.6291365
511	Ovis_canadensis	35	NA	NA	Ovis canadensis	Ovis canadensis	NA	Bighorn sheep	Artio	0	Chappel & Hudson (1978b)	0	0	NA	4	65000	23350	304	diurnal	NA	1.48	1	1.06	NA	obligate	terrestrial	NA	solitary	no	herbivore	1	NA	20341	68800	4.3083723	4.837588438	9.611357579	15.66063859	40.61806992	7832.410635	38.18939747	347.725285	38.21126509	1511.542284
512	Panthera_leo	123	NA	NA	Panthera leo	Panthera leo	NA	Lion	Carniv	0	McNab (2000)	0	0	NA	1	98000	16954	164	nocturnal	360	0.11	0.66	2.9	NA	obligate	terrestrial	NA	group_living	no	carnivore	2	NA	16954	98000	4.229272179	4.991226076	22.78407472	13.3601269	65.64114481	2098.882241	20.77294407	794.5655194	86.22223523	824.6361857
513	Panthera_onca	124	NA	NA	Panthera onca	Panthera onca	NA	Jaguar	Carniv	0	McNab (2000)	0	0	NA	1	69000	12834	160	cathemeral	336	0.05	0.5	2.46	NA	solitary	terrestrial	NA	solitary	no	carnivore	1	NA	12834	69000	4.108362035	4.838849091	23.27908306	11.22539581	70.68384251	1471.852445	16.19642312	1730.424493	59.84680638	555.5391718
514	Panthera_tigris	125	NA	NA	Panthera tigris	Panthera tigris	NA	Tiger	Carniv	0	McNab (2000)	0	0	NA	1	137900	23994.6	180	nocturnal	315.6	0.03	0.4	2.57	NA	solitary	terrestrial	NA	solitary	no	carnivore	1	NA	23994.6	137900	4.380113514	5.139564266	24.49800202	10.60197554	45.77254589	3979.924832	24.29473899	1704.302426	106.5736423	325.7433929
515	Papio_anubis	564	NA	NA	Papio anubis	Papio anubis	NA	Olive baboon	Prima	0	Proppe & Gale (1970)	0	0	NA	1	9500	3058	162	diurnal	302.4	10.8	NA	1.01	NA	obligate	terrestrial	NA	group_living	no	NA	NA	NA	3058	9500	3.485437481	3.977723605	23.96242303	13.90806582	57.83556479	3607.62608	24.73273966	450.7220207	101.8678033	798.6970556
516	Papio_cynocephalus	565	NA	NA	Papio cynocephalus	Papio cynocephalus	NA	Yellow baboon	Prima	0	Funkhouser et al. (1967)	0	0	NA	4	14350	7950	311	diurnal	540	5.86	NA	1.01	NA	obligate	terrestrial	NA	group_living	no	NA	NA	NA	7950	14350	3.900367129	4.156851901	25.49070441	11.87482907	69.14628544	1422.875389	16.775512	743.8421725	99.86318551	424.2546044
517	Papio_papio	566	NA	NA	Papio papio	Papio papio	NA	Guinea baboon	Prima	0	Bruhn (1934)	0	0	NA	3	6233	2622	189	diurnal	480	11.07	NA	1.01	NA	obligate	terrestrial	NA	group_living	no	NA	NA	NA	2622	6233	3.418632687	3.794697127	27.17762527	13.91500082	59.05375002	2118.022294	23.6124705	1174.536999	123.1497738	233.1544054
518	Papio_ursinus	567	NA	NA	Papio ursinus	Papio ursinus	NA	Chacma baboon	Prima	0	Goldstone et al. (1967)	0	0	NA	18	16380	4986	177	diurnal	540	2.77	NA	1.01	NA	obligate	terrestrial	NA	group_living	no	NA	NA	NA	4986	16380	3.697752274	4.214313897	20.30826414	15.01964391	56.51023273	3573.375431	26.20060071	528.9519531	88.69866597	1040.394112
519	Paradoxurus_hermaphroditus	218	NA	NA	Paradoxurus hermaphroditus	Paradoxurus hermaphroditus	NA	Common palm civet	Carniv	0	McNab (1995)	0	0	NA	2	3160	760	90	nocturnal	294	NA	2	3.29	NA	solitary	terrestrial	NA	solitary	no	omnivore	7	NA	760	3160	2.880813592	3.499687083	26.1577675	8.252735612	77.09851489	779.7546463	10.95800213	2523.683496	49.69085375	158.0388466
520	Paraechinus_aethiopicus	410	NA	NA	Paraechinus aethiopicus	Hemiechinus aethiopicus	NA	Desert hedgehog	Erinaco	0	Shkolnik & Schmidt-Niesen (1976)	0	0	NA	5	453	113.3	55	nocturnal	54	NA	1	3.49	36.7	solitary	terrestrial	seasonal	solitary	NA	carnivore	3	na	113.3	453	2.05422991	2.656098202	25.04773222	11.24993396	40.28040007	6079.048093	27.91684985	97.55586124	98.69289442	120.458919
521	Parascalops_breweri	476	NA	NA	Parascalops breweri	Parascalops breweri	NA	Hairy-tailed mole	Sorico	0	Jensen (1983)	0	0	NA	2	57.6	130.8	286	cathemeral	NA	900	1	4.38	NA	solitary	fossorial	NA	solitary	no	omnivore	4	NA	130.8	57.6	2.116607744	1.760422483	5.777104069	10.46653678	25.99432167	10022.71531	39.47433374	953.2312887	14.33103986	196.6585462
522	Paraxerus_cepapi	1446	NA	NA	Paraxerus cepapi	Paraxerus cepapi	NA	Smith's bush squirrel	RodSciuro	0	Viljoen (1985)	0	0	NA	4	223.6	145.4	118	diurnal	115.2	353	2	1.97	NA	facultative	semi-fossorial	NA	group_living	no	omnivore	4	NA	145.4	223.6	2.162564407	2.349471799	22.22358951	12.53475251	57.45567868	2787.45362	21.83162668	769.4626074	85.18077681	542.6304776
523	Paraxerus_palliatus	1447	NA	bridgemani	Paraxerus palliatus tongensis	Paraxerus palliatus	NA	Red bush squirrel	RodSciuro	0	Viljoen (1985)	0	0	NA	4	206	179.2	155	diurnal	NA	389.55	1	1.58	NA	semi_facultative	semi-fossorial	NA	solitary	no	herbivore	2	NA	221.55	286.3	2.345471754	2.456821348	26.10663762	8.929807901	65.65473269	1419.685497	13.46982809	1394.67786	86.11210112	104.0392889
524	Paraxerus_poensis	1449	NA	NA	Aethosciurus poensis	Paraxerus poensis	NA	Green bush squirrel	RodSciuro	0	Hildwein (1974)	0	0	NA	1	97	127.5	191	diurnal	NA	NA	NA	1.43	NA	semi_facultative	semi-fossorial	NA	NA	NA	NA	NA	NA	127.5	97	2.105510185	1.986771734	24.17927089	9.577550028	76.52671319	753.3733564	12.47205303	1915.069624	53.6431179	438.8726471
525	Parotomys_brantsii	1336	NA	NA	Parotomys brantsii	Parotomys brantsii	NA	Brants's whistling rat	RodMyom	0	Du Plessis et al. (1989)	0	0	NA	8	86.5	83.9	136	diurnal	NA	NA	3	2.04	NA	solitary	semi-fossorial	NA	solitary	no	NA	6	NA	83.9	86.5	1.923761961	1.937016107	17.85810751	16.52497464	53.32281288	5232.435554	31.68481246	227.8362795	64.12645295	1011.369082
526	Pecari_tajacu	63	NA	NA	Tayassu tajacu	Pecari tajacu	NA	Collared peccary	Artio	0	Zervanos (1975)	0	0	NA	5	20200	5858	179	diurnal	378	7.92	2	1.82	NA	obligate	terrestrial	NA	group_living	no	herbivore	4	NA	5858	20200	3.767749367	4.305351369	25.51508918	9.818966793	75.34905121	720.1877111	13.15731345	1837.232181	51.53988398	140.9654158
527	Pedetes_capensis	789	NA	NA	Pedetes capensis	Pedetes capensis	NA	Spring hare	RodAnomal	0	Müller et al. (1979)	0	0	NA	2	2300	793.3	118	nocturnal	NA	NA	3.6	1	NA	facultative	semi-fossorial	NA	solitary	no	NA	4	NA	1158.263158	2747.368421	3.063807242	3.438916902	20.54316871	15.5343042	57.04898097	3268.707841	26.93866181	613.2748734	93.93980549	1131.384731
528	Perameles_bougainville	1714	NA	NA	Perameles bougainville bougainville	Perameles bougainville	NA	Western barred bandicoot	Peramelo	0	Larcombe & Withers (2006)	0	0	NA	6	255	161	119	nocturnal	NA	NA	NA	2	NA	solitary	semi-fossorial	NA	NA	NA	omnivore	NA	NA	161	255	2.206825876	2.40654018	21.6	10.25443662	46.25	3868.66717	21.91963601	247.423665	86.47363415	14.60184784
529	Perameles_gunnii	1715	NA	NA	Perameles gunnii	Perameles gunnii	NA	Eastern barred bandicoot	Peramelo	0	Hinds et al. (1993)	0	0	NA	3	837.3	420.6	131	nocturnal	NA	351.56	3.8	2.31	NA	solitary	semi-fossorial	NA	solitary	no	NA	9	NA	434.2307692	811.3769231	2.637720594	2.909222651	10.67453853	9.465700402	49.73154303	3211.723782	18.8262094	914.3635869	23.83963149	305.8299587
530	Perameles_nasuta	1718	NA	NA	Perameles nasuta	Perameles nasuta	NA	Long-nosed bandicoot	Peramelo	0	Dawson & Hulbert (1970)	0	0	NA	6	686	322	116	nocturnal	NA	89.989	NA	2.43	NA	solitary	semi-fossorial	NA	NA	NA	NA	NA	NA	319.3181818	667.3636364	2.504223648	2.824362539	20.61103936	10.24078135	52.30523451	3276.227135	19.57672852	1159.292715	57.7919536	177.7266084
531	Perodicticus_potto	620	NA	NA	Perodicticus potto	Perodicticus potto	NA	Potto	Prima	0	Hildwein (1972b), Hildwein & Goffart (1975)	0	0	NA	4	898	337	99	nocturnal	321.6	8.47	1	1.03	NA	solitary	terrestrial	NA	solitary	no	omnivore	1	NA	372.18	995.6	2.570753032	2.998084888	26.95769499	11.04646329	66.75189622	1510.989718	16.78620229	1330.032835	82.63847653	138.7324872
532	Perognathus_flavus	857	NA	NA	Perognathus flavus	Perognathus flavus	NA	Silky pocket mouse	RodCastor	0	Hinds & MacMillen (1985)	0	0	NA	9	8.3	17.3	155	nocturnal	60	150	1.33	4.43	NA	facultative	semi-fossorial	NA	solitary	no	NA	6	NA	17.3	8.3	1.238046103	0.919078092	18.8530869	15.60015125	48.61294423	6427.938228	33.06976095	304.9262852	85.88810365	809.8776852
533	Perognathus_longimembris	858	NA	NA	Perognathus longimembris	Perognathus longimembris	NA	Little pocket mouse	RodCastor	0	Chew et al. (1967)	0	0	NA	10	8.9	9.52	81	nocturnal	99.6	174	1.33	4.33	NA	facultative	semi-fossorial	NA	solitary	no	NA	6	NA	11.59333333	8.75	1.064208323	0.942008053	17.20169664	16.35526903	49.25351767	6313.323809	33.76454321	214.2470732	60.30350874	637.3709914
534	Peromyscus_boylii	1054	NA	NA	Peromyscus boylii boylii	Peromyscus boylii	NA	Brush mouse	RodMyom	0	Mazen & Rudd (1980)	0	0	NA	20	23.2	54.29	230	nocturnal	18	521.08	NA	3.19	NA	solitary	semi-fossorial	NA	NA	NA	omnivore	NA	NA	54.29	23.2	1.734719842	1.365487985	17.79390406	14.53266048	45.46819421	6548.118659	32.42312261	268.4028881	78.28553183	758.5660293
535	Peromyscus_californicus	1055	NA	insignis	Peromyscus californicus insignis	Peromyscus californicus	NA	California mouse	RodMyom	0	McNab & Morrison (1963)	0	0	NA	1	45.5	46.9	122	nocturnal	66	3706.83	4.56	2.02	NA	facultative	semi-fossorial	NA	social_monogamy	yes	omnivore	9	NA	49.85118644	40.00169492	1.697675499	1.602078393	14.63408678	14.74068378	50.79357862	5197.978615	29.05002249	408.9720001	82.77280683	650.1643883
536	Peromyscus_crinitus	1059	NA	NA	Peromyscus crinitus stephensi	Peromyscus crinitus	NA	Canyon mouse	RodMyom	0	McNab & Morrison (1963)	0	0	NA	1	15.9	25.1	140	nocturnal	92.4	1198.07	2.05	3.08	NA	facultative	semi-fossorial	NA	solitary	no	omnivore	6	NA	21.655	19.31	1.335558188	1.285782274	15.17619194	16.74050598	49.11503265	6304.899858	34.68527747	159.1127283	47.39608955	769.9120422
537	Peromyscus_eremicus	1063	NA	NA	Peromyscus eremicus	Peromyscus eremicus	NA	Cactus mouse	RodMyom	0	Murie (1961)	0	0	NA	10	24.2	38.7	159	nocturnal	88.8	431.41	3.5	2.63	NA	facultative	semi-fossorial	NA	social_monogamy	yes	NA	9	NA	33.63652174	22.24347826	1.52681108	1.3472027	21.65799654	15.75966593	53.27647695	5374.374074	29.55249303	219.5931248	83.60523961	397.492538
538	Peromyscus_gossypinus	1071	NA	NA	Peromyscus gossypinus	Peromyscus gossypinus	NA	Cotton mouse	RodMyom	0	Glenn (1970)	0	0	NA	9	21.5	36.98	166	nocturnal	15.5	513.28	4	3.6	NA	facultative	semi-fossorial	NA	solitary	no	carnivore	14	NA	36.98	21.5	1.567966907	1.33243846	20.26114457	10.40740781	39.91182215	5728.323568	26.1732275	1320.443539	32.72282285	23.99430187
539	Peromyscus_keeni	1072	NA	NA	Peromyscus oreas	Peromyscus keeni	NA	Northwestern deermouse	RodMyom	0	Hayward (1965)	0	0	NA	10	24.6	43.54	177	nocturnal	NA	1021.13	2	5.99	NA	solitary	semi-fossorial	NA	NA	NA	NA	12	NA	45.12	26.45	1.654369091	1.422425676	6.664400347	5.884774198	30.08903316	4671.236005	19.22855974	2572.21331	37.99897273	82.58936795
540	Peromyscus_leucopus	1074	NA	NA	Peromyscus leucopus noveboracensis	Peromyscus leucopus	NA	White-footed mouse	RodMyom	0	Pearson (1947)	0	0	NA	2	21	32.55	148	nocturnal	94.8	1444.64	3.9	4.42	NA	solitary	semi-fossorial	NA	solitary	no	omnivore	17	NA	48.08490625	22.8390625	1.682008774	1.358678273	11.32714725	11.02639284	36.22946652	7457.202284	32.59323424	1074.00703	30.86999298	147.4516092
541	Peromyscus_maniculatus	1082	NA	NA	Peromyscus maniculatus sonoriensis	Peromyscus maniculatus	NA	North American deermouse	RodMyom	0	Murie (1961)	0	0	NA	12	20.8	47.4	218	nocturnal	99.6	661.87	3.4	4.73	NA	facultative	semi-fossorial	NA	group_living	no	omnivore	16	NA	41.48889749	21.56344294	1.617931894	1.333718104	13.49472256	13.4712778	45.19725442	5817.842917	29.96281753	692.1807959	58.73750527	253.6887462
542	Peromyscus_megalops	1106	NA	NA	Peromyscus megalops	Peromyscus megalops	NA	Brown deer mouse	RodMyom	0	Musser & Shoemaker (1965)	0	0	NA	5	66.2	90.64	179	nocturnal	NA	NA	NA	1.8	NA	solitary	semi-fossorial	NA	NA	NA	NA	NA	NA	78.96833333	58.56833333	1.897452972	1.767662866	22.37256725	12.35036966	66.44293556	1532.365737	18.50321045	1034.015313	95.40046907	959.2987674
543	Peromyscus_polionotus	1107	NA	NA	Peromyscus polionotus	Peromyscus polionotus	NA	Oldfield mouse	RodMyom	0	Glenn (1970)	0	0	NA	11	12	21.48	147	nocturnal	66	889	2.7	3.6	NA	facultative	semi-fossorial	NA	social_monogamy	yes	NA	10	NA	35.65297297	14.27567568	1.55209575	1.154596673	20.87434611	11.55589958	45.37078042	5101.038288	25.3104354	1334.82245	39.70034589	32.51403337
544	Peromyscus_truei	1110	NA	NA	Peromyscus truei gilberti	Peromyscus truei	NA	Pinyon mouse	RodMyom	0	McNab & Morrison (1963)	0	0	NA	1	33.3	62.6	204	nocturnal	64.8	1419.62	3.4	3.5	NA	facultative	semi-fossorial	NA	NA	NA	omnivore	12	NA	56.7	33.25	1.753583059	1.52179165	11.69072472	14.23955797	42.19763073	7196.702365	34.92990959	544.0210008	59.74144777	822.2603698
545	Peropteryx_macrotis	219	NA	NA	Peropteryx macrotis	Peropteryx macrotis	NA	Lesser dog-like bat	Chiro	0	Genoud et al. (1990)	0	0	NA	15	5.1	11.78	151	nocturnal	NA	NA	NA	0.99	NA	facultative	flying	NA	group_living	no	NA	NA	NA	11.78	5.1	1.07114529	0.707570176	25.93983704	9.039514797	77.05270117	650.2732955	11.64897588	2384.501185	48.99887349	121.7997366
546	Petauroides_volans	1694	NA	NA	Petauroides volans	Petauroides volans	NA	Greater glider	Diproto	0	Rübsamen et al. (1984)	0	0	NA	5	1141	563.7	140	nocturnal	NA	69	1	1	NA	solitary	semi-fossorial	NA	solitary	no	herbivore	1	NA	476.4333333	1047	2.678002139	3.019946682	17.12351104	11.83510856	51.06905634	3934.622145	22.98658501	933.4833382	44.67239558	335.5558082
547	Petaurus_breviceps	1665	NA	NA	Petaurus breviceps	Petaurus breviceps	NA	Sugar glider	Diproto	0	Dawson & Hulbert (1970)	0	0	NA	6	128.1	88.7	108	nocturnal	NA	432.14	1.3	1.82	NA	semi_facultative	semi-fossorial	NA	group_living	no	omnivore	2	NA	78.6690625	127.928125	1.895803975	2.106966035	26.15172659	7.831300553	78.17203211	781.5768421	10.3675625	2345.033874	37.00408561	106.430224
548	Petrodromus_tetradactylus	518	NA	NA	Petrodromus tetradactylus	Petrodromus tetradactylus	NA	Four-toed sengi	Macros	0	McNab (1984)	0	0	NA	2	210	127.7	109	diurnal	NA	186.01	2	1.17	NA	solitary	semi-fossorial	NA	solitary	no	carnivore	2	NA	158.78	207.66	2.200795798	2.31735285	23.73508677	11.17102986	72.48115044	1264.985076	15.54014525	1379.720029	70.36366639	642.159031
549	Phalanger_carmelitae	1669	NA	NA	Phalanger carmelitae	Phalanger carmelitae	NA	Mountain cuscus	Diproto	0	McNab (2008b)	0	0	NA	1	1389.7	534.9	115	nocturnal	NA	NA	NA	1.01	NA	solitary	terrestrial	NA	NA	NA	herbivore	NA	NA	534.9	1389.7	2.728272598	3.142921058	19.81850987	10.51271567	86.23149767	564.5342347	12.12652192	2925.785388	23.45109129	1439.157604
550	Phalanger_gymnotis	1670	NA	NA	Phalanger gymnotis	Strigocuscus gymnotis	NA	Ground cuscus	Diproto	0	McNab (2008b)	0	0	NA	1	1565.5	518.2	102	nocturnal	NA	NA	NA	1.01	NA	solitary	semi-fossorial	NA	NA	NA	NA	NA	NA	518.2	1565.5	2.714497409	3.194653072	26.25562313	7.157201594	75.44261281	769.5347007	9.512068566	2434.98216	31.85361056	66.67525365
551	Phalanger_intercastellanus	1671	NA	NA	Phalanger intercastellanus	Phalanger intercastellanus	NA	Eastern common cuscus	Diproto	0	McNab (2008b)	0	0	NA	1	1671.4	658.4	124	nocturnal	NA	NA	NA	2.02	NA	solitary	terrestrial	NA	NA	NA	herbivore	NA	NA	658.4	1671.4	2.818489822	3.223080398	25.75412751	6.884825519	72.65612273	828.1713986	9.417165918	2873.177478	23.18111579	140.7869726
552	Phalanger_orientalis	1672	NA	NA	Phalanger orientalis	Phalanger orientalis	NA	Northern common cuscus	Diproto	0	McNab (2008b)	0	0	NA	1	2181.3	883.4	137	nocturnal	NA	NA	NA	1.71	NA	solitary	terrestrial	NA	NA	NA	herbivore	NA	NA	883.4	2181.3	2.946157395	3.338715399	26.43461004	6.946994328	82.88011118	413.1659991	8.360173568	2676.068558	29.16794154	131.3333036
553	Phalanger_sericeus	1673	NA	NA	Phalanger sericeus	Phalanger sericeus	NA	Silky cuscus	Diproto	0	McNab (2008b)	0	0	NA	1	1353.2	428.8	94	nocturnal	NA	NA	NA	1.02	NA	solitary	terrestrial	NA	NA	NA	herbivore	NA	NA	428.8	1353.2	2.632254777	3.131361989	19.90173945	10.48741553	86.12269841	566.0254611	12.12961134	3000.97553	21.47599642	1423.995176
554	Phascogale_calura	1575	NA	NA	Phascogale calura	Phascogale calura	NA	Red-tailed phascogale	Dasyuro	0	Pusey et al. (2013)	0	0	NA	7	34.7	28.8	91	nocturnal	NA	NA	1	7.5	NA	solitary	semi-fossorial	NA	NA	NA	NA	8	NA	28.8	34.7	1.459392488	1.540329475	16.05056848	12.96871809	50.39243483	4527.164045	25.75886797	368.3367143	48.57702048	309.1875672
555	Phascogale_tapoatafa	1576	NA	NA	Phascogale tapoatafa	Phascogale tapoatafa	NA	Bush-tailed phascogale	Dasyuro	0	MacMillen & Nelson (1969)	0	0	NA	2	157.2	127.3	134	nocturnal	NA	111	1	6.79	NA	solitary	semi-fossorial	NA	solitary	no	NA	7	NA	127.3	157.2	2.104828404	2.196452542	21.61025281	10.21858406	52.81403778	3172.971915	19.4296623	1186.819387	71.05134988	130.0223185
556	Phascolarctos_cinereus	1680	NA	NA	Phascolarctos cinereus	Phascolarctos cinereus	NA	Koala	Diproto	0	Degabriele & Dawson (1979)	0	0	NA	5	4765	1053	92	nocturnal	NA	163.01	1	1.01	NA	solitary	terrestrial	NA	NA	NA	NA	1	NA	1053	4765	3.022428371	3.678062905	16.93980994	11.9259385	48.18316454	4459.471967	24.4533198	902.9762466	28.43185543	232.5642069
557	Phenacomys_intermedius	1112	NA	NA	Phenacomys intermedius	Phenacomys intermedius	NA	Western heather vole	RodMyom	0	McNab (1992c)	0	0	NA	13	21.5	67.23	301	nocturnal	NA	549.17	2.3	4.58	NA	semi_facultative	semi-fossorial	NA	solitary	no	NA	11	NA	67.23	21.5	1.827563111	1.33243846	6.190531701	12.52931688	37.60076683	7055.23607	32.92151904	981.9732216	40.7712063	1274.324077
558	Philander_opossum	1638	NA	NA	Philander opossum	Philander opossum	NA	Gray four-eyed opossum	Didelphi	0	McNab (1978b)	0	0	NA	5	751	338	114	nocturnal	NA	58.77	3	4.75	NA	solitary	terrestrial	NA	solitary	no	omnivore	14	NA	262.4	500	2.418963831	2.698970004	25.79703732	8.072637234	79.58714921	700.642518	10.253634	2861.766957	68.82339115	22.50457213
559	Philantomba_monticola	38	NA	NA	Cephalophus monticola	Cephalophus monticola	NA	Blue duiker	Artio	0	Haim & Skinner (1991)	0	0	NA	3	4267	1834.8	174	diurnal	144	35.98	1.29	0.98	205	solitary	terrestrial	aseasonal	solitary	no	omnivore	1	25	1834.8	4267	3.263588731	3.630122643	25.49658557	7.736167908	66.87172566	1212.844462	11.55695867	1001.523762	88.20289233	142.3512246
560	Phoca_vitulina	185	NA	concolor	Phoca vitulina concolor	Phoca vitulina	NA	Harbor seal	Carniv	0	Hart & Irving (1959)	0	0	NA	6	27400	13010	318	NA	571.2	5.68	1	1	NA	facultative	aquatic	NA	group_living	no	carnivore	1	NA	18580.8	48780	4.269064409	4.688241796	-5.023421985	8.028238671	18.86177301	11777.82279	41.86005694	628.90352	41.13956194	278.8888292
561	Phocoena_phocoena	71	NA	NA	NA	Phocoena phocoena	NA	Harbour porpoise	Cetac	0	Kanwisher & Sundnes (1965)	0	1	McNab (2008a)	1	28500	19380	460	NA	244.8	0.03	0.87	1	NA	obligate	aquatic	NA	solitary	no	carnivore	1	NA	19380	28500	4.287353773	4.45484486	3.074180201	7.369624506	24.72949198	7992.251179	30.07197442	720.5777137	33.05091108	43.53779402
562	Phodopus_campbelli	1113	NA	NA	Phodopus sungorus campbelli	Phodopus campbelli	NA	Campbell's dwarf hamster	RodMyom	0	Weiner & Heldmaier (1987)	0	0	NA	1	31.4	59.03	201	nocturnal	NA	20	3.5	8.47	NA	solitary	semi-fossorial	NA	social_monogamy	no	NA	30	NA	76.59444444	38.33333333	1.88419727	1.583576586	1.969822033	12.39025611	25.32172331	12916.32977	47.9230476	366.2826816	76.44627691	766.8393101
563	Phodopus_roborovskii	1115	NA	NA	NA	Phodopus roborovskii	NA	Roborovski dwarf hamster	RodMyom	0	Bao et al. (2002)	0	1	Sieg et al. (2009)	1	15.4	45.9	263	nocturnal	NA	275	3.5	6	NA	solitary	semi-fossorial	NA	solitary	no	NA	21	NA	15.90218831	23.62038961	1.201456892	1.373287057	1.031422005	13.34371889	24.29139957	14725.45902	54.1456351	235.666313	114.014435	829.5439359
564	Phodopus_sungorus	1118	NA	NA	Phodopus sungorus sungorus	Phodopus sungorus	NA	Winter white dwarf hamster	RodMyom	0	Heldmaier (1975)	0	0	NA	15	31.1	52.87	181	nocturnal	NA	59.99	3.5	5	NA	solitary	semi-fossorial	NA	solitary	no	NA	18	NA	56.22412698	38.7965873	1.749922721	1.588793525	0.025473417	11.34646585	23.66774284	12906.63447	47.16992551	439.5267878	54.7540487	749.4157797
565	Phyllostomus_elongatus	287	NA	NA	Phyllostomus elongatum	Phyllostomus elongatus	NA	Lesser spear-nosed bat	Chiro	0	McNab (1969,1989)	0	0	NA	1	35.6	38.8	120	nocturnal	NA	NA	NA	0.99	NA	facultative	flying	NA	NA	NA	NA	NA	NA	38.8	35.6	1.588831726	1.551449998	25.66169513	10.55359041	75.47249321	602.9763576	13.75756068	1917.899393	61.75952787	214.7114798
566	Phyllostomus_hastatus	288	NA	NA	Phyllostomus hastatus	Phyllostomus hastatus	NA	Greater spear-nosed bat	Chiro	0	McNab (1969,1989)	0	0	NA	26	84.2	70.7	117	nocturnal	216	NA	1	0.99	NA	facultative	flying	NA	group_living	no	NA	1	NA	70.7	84.2	1.849419414	1.925312091	25.93485697	9.944008113	76.76262562	671.7990346	12.83629904	2593.718321	54.76269271	95.13869758
567	Phyllotis_darwini	1127	NA	NA	Phyllotis darwini	Phyllotis darwini	NA	Darwin's leaf-eared mouse	RodMyom	0	Bozinovic & Rosenmann (1988a)	0	0	NA	9	59	71.4	153	nocturnal	NA	3622.81	NA	4.02	NA	solitary	semi-fossorial	NA	solitary	no	NA	NA	NA	57.24508013	51.20570513	1.757738168	1.709318351	13.89473393	12.31518716	56.65752932	3183.792313	20.99315825	241.6203029	102.6947702	490.1678341
568	Phyllotis_magister	1136	NA	NA	Phyllotis magister	Phyllotis magister	NA	Master leaf-eared mouse	RodMyom	0	Rezende et al. (2001)	0	0	NA	5	50.7	61.3	147	nocturnal	NA	NA	NA	NA	NA	solitary	semi-fossorial	NA	NA	NA	NA	NA	NA	61.3	50.7	1.787460475	1.705007959	7.455220397	16.64317248	74.36848772	1672.746092	22.65838433	201.7939521	138.9245294	3675.478184
569	Phyllotis_xanthopygus	1137	NA	NA	Phyllotis xanthopygus rupestris	Phyllotis xanthopygus	NA	Yellow-rumped leaf-eared mouse	RodMyom	0	Contreras	1	0	Bozinovic & Rosenmann (1988a)	6	55	56.7	128	nocturnal	NA	NA	NA	NA	NA	solitary	semi-fossorial	NA	solitary	no	NA	NA	NA	65.34666667	45.22333333	1.815223439	1.65536257	12.98574316	14.38835749	52.40075608	4516.720512	27.01303641	529.8147977	68.77747892	1507.047189
570	Pipistrellus_kuhlii	387	NA	NA	Pipistrellus kuhlii	Pipistrellus kuhlii	NA	Kuhl's pipistrelle	Chiro	0	Munoz-Garcia et al. (2012)	0	0	NA	8	6.99	9.31	95	nocturnal	96	NA	NA	1.21	NA	facultative	flying	NA	NA	NA	NA	NA	NA	8.8075	5.538333333	0.944852652	0.743379091	19.39119767	8.563667198	39.48873621	4752.497659	21.65985601	265.949734	82.65409108	75.34499682
571	Planigale_gilesi	1577	NA	NA	Planigale gilesi	Planigale gilesi	NA	Paucident planigale	Dasyuro	0	Dawson & Wolfers (1978)	0	0	NA	1	9.4	13.16	108	cathemeral	NA	739.99	2	5.23	NA	solitary	terrestrial	NA	solitary	no	NA	10	NA	12.2764	9.08	1.089071031	0.958085849	20.52202692	14.27383325	45.94124691	6045.327916	30.95116948	250.1192738	35.81174133	108.4723744
572	Planigale_ingrami	1582	NA	NA	Planigale ingrami	Planigale ingrami	NA	Long-tailed planigale	Dasyuro	0	Dawson & Wolfers (1978)	0	0	NA	1	7.1	11.29	114	nocturnal	NA	NA	2	7.48	NA	solitary	terrestrial	NA	NA	NA	NA	15	NA	11.29	7.1	1.052693942	0.851258349	25.43675293	13.91406076	50.85753781	4814.500412	27.43926922	377.2313498	93.94897069	232.0369668
573	Planigale_maculata	1583	NA	NA	Antechinus maculatus	Planigale maculata	NA	Common planigale	Dasyuro	0	MacMillen & Nelson (1969)	0	0	NA	2	8.5	10.71	94	nocturnal	NA	NA	2	7.64	NA	solitary	terrestrial	NA	NA	NA	NA	15	NA	12.726	12.18	1.104691919	1.085647288	21.76921824	10.10447743	50.6002225	3389.767441	19.70853091	1127.982009	59.86135001	71.56392827
574	Planigale_tenuirostris	1585	NA	NA	Planigale tenuirostris	Planigale tenuirostris	NA	Narrow-nosed planigale	Dasyuro	0	Dawson & Wolfers (1978)	0	0	NA	1	7.1	11.29	114	nocturnal	NA	NA	2	5.99	NA	solitary	terrestrial	NA	solitary	no	NA	12	NA	7.946	5.98	0.900148561	0.776701184	20.74339277	14.47365419	46.73748679	5812.293366	30.53243621	314.1635302	40.29873487	160.6726525
575	Platyrrhinus_vittatus	289	NA	NA	Vampyrops lineatus	Platyrrhinus lineatus	NA	White-lined broad-nosed bat	Chiro	0	McNab (1969,1989)	0	0	NA	2	21.9	32.2	142	nocturnal	156	NA	2	0.99	NA	semi_facultative	flying	NA	NA	NA	NA	2	NA	31.004	22.268	1.491417728	1.347681213	26.22312758	10.00149338	80.96306871	487.7211163	12.23033106	1540.699136	54.82052665	167.5958626
576	Plecotus_auritus	392	NA	NA	Plecotus auritus	Plecotus auritus	NA	Brown long-eared bat	Chiro	0	Kayser (1939)	0	0	NA	1	24	12.3	51	nocturnal	360	NA	1	1.22	NA	facultative	flying	NA	group_living	no	NA	1	NA	12.76458333	9.662083333	1.106006643	0.985070779	10.68769139	7.255262137	28.98532838	6210.06899	24.74262187	697.9304956	34.53710832	198.4447897
577	Podomys_floridanus	1142	NA	NA	Podomys floridanus	Podomys floridanus	NA	Florida mouse	RodMyom	0	Glenn (1970)	0	0	NA	10	30.8	51.74	179	nocturnal	88.8	NA	NA	2.74	NA	semi_facultative	semi-fossorial	NA	NA	NA	omnivore	NA	NA	53.96	36.08	1.732071941	1.557266529	21.04065327	11.93933351	46.42182664	4998.998129	25.16643906	1305.132775	41.45150346	14.94307486
578	Poliocitellus_franklinii	1461	NA	NA	Spermophilus franklinii	Spermophilus franklinii	Poliocitellus franklinii	Franklin's ground squirrel	RodSciuro	0	Haberman & Fleharty (1971)	0	0	NA	6	607	388.5	153	diurnal	86.4	442.88	1	8.69	NA	obligate	semi-fossorial	NA	NA	NA	herbivore	9	NA	388.5	607	2.589391023	2.783188691	6.174104927	12.32008247	26.97718521	11478.60235	45.6733523	582.4547626	52.79992758	410.147823
579	Pongo_pygmaeus	602	NA	NA	Pongo pygmaeus	Pongo pygmaeus	NA	Bornean orangutan	Prima	0	Bruhn (1934)	0	0	NA	1	16200	4970	178	diurnal	720	2	0.22	1.21	NA	semi_facultative	terrestrial	NA	solitary	no	omnivore	0	NA	4970	16200	3.696356389	4.209515015	26.27377742	7.849809779	88.45668642	298.4230157	8.852493635	2689.220232	24.61555671	111.0060193
580	Potorous_tridactylus	1689	NA	NA	Potorous tridactylus	Potorous tridactylus	NA	Long-nosed potoroo	Diproto	0	Hudson & Dawson (1975)	0	0	NA	4	950	437	124	nocturnal	NA	21.44	2	1	NA	solitary	semi-fossorial	NA	NA	NA	NA	2	NA	477.0823529	1009.152941	2.678593353	3.00395699	15.09044238	9.563528422	48.99125268	3392.570007	19.24523179	1002.874322	32.49106631	175.9667148
581	Potos_flavus	199	NA	NA	Potos flavus	Potos flavus	NA	Kinkajou	Carniv	0	Müller & Kulzer (1977)	0	0	NA	2	2400	758	109	nocturnal	460.8	34.21	1	1	NA	solitary	terrestrial	NA	solitary	no	herbivore	1	NA	804.2	2406	2.905364069	3.381295623	25.56682098	10.59038876	74.58530721	640.8121769	13.96212099	1867.554497	61.34596991	219.4143972
582	Priodontes_maximus	1527	NA	NA	Priodontes maximus	Priodontes maximus	NA	Giant armadillo	Cingulata	0	McNab (1980)	0	0	NA	1	45190	3028	51	nocturnal	NA	0.35	NA	1.5	NA	solitary	semi-fossorial	NA	solitary	no	carnivore	NA	NA	3028	45190	3.481155871	4.655042341	25.69403935	10.71453585	75.54065325	582.2052332	13.90355492	1996.266635	58.13370195	192.1317046
583	Procapra_gutturosa	19	NA	NA	Gazella subgutturosa	Gazella subgutturosa	NA	Goitered gazelle	Artio	0	Ostrowski et al. (2006a)	0	0	NA	6	17100	4595.8	158	crepuscular	240	0.64	1	1.44	159.68	facultative	terrestrial	seasonal	group_living	no	herbivore	1	6	4595.8	17100	3.662361121	4.23299611	0.513945465	13.55623435	25.08085962	14493.52723	53.30674426	141.546867	108.952801	1331.778019
584	Procavia_capensis	525	NA	NA	Procavia capensis	Procavia capensis	NA	Rock hyrax	Hyraco	0	Taylor & Sale (1969)	0	0	NA	2	2630	1157	156	diurnal	NA	2734.51	1	2.38	NA	obligate	semi-fossorial	NA	group_living	no	NA	2	NA	972.3333333	2475.833333	2.987815174	3.393721406	23.69261823	14.08878319	51.43598889	4685.01097	27.78149084	278.9130596	84.8881583	696.344107
585	Procyon_cancrivorus	202	NA	NA	Procyon cancrivorus	Procyon cancrivorus	NA	Crab-eating raccoon	Carniv	0	Scholander et al. (1950)	0	0	NA	1	1160	460.1	113	nocturnal	228	5.74	NA	2.75	NA	solitary	terrestrial	NA	NA	NA	NA	NA	NA	460.1	1160	2.662852233	3.064457989	26.24203975	8.795405623	76.06469776	664.6785897	11.61910048	1638.26906	52.71373363	106.6122049
586	Procyon_lotor	203	NA	NA	Procyon lotor	Procyon lotor	NA	Northern raccoon	Carniv	0	Chevalier (1987)	0	0	NA	4	3674	1252.8	132	nocturnal	252	3.29	1	3.39	NA	solitary	terrestrial	NA	solitary	no	omnivore	3	NA	1865.589474	4765.052632	3.270816083	3.678067702	17.88939586	10.32639647	43.76088443	5387.012253	25.63522555	1097.507312	55.91208902	78.5986866
587	Proechimys_semispinosus	744	NA	NA	Proechimys semispinosus	Proechimys semispinosus	NA	Tome's spiny rat	RodHystrico	0	Scholander et al. (1950)	0	0	NA	1	265	338.5	243	nocturnal	69.6	754.53	4.04	2.67	NA	semi_facultative	semi-fossorial	NA	solitary	no	herbivore	11	NA	326.1	381.5	2.513350799	2.581494542	25.60719619	7.703045796	81.93344749	491.3795015	9.395883194	3708.454534	41.49748736	57.48418278
588	Propithecus_coquereli	604	NA	NA	Propithecus coquereli	Propithecus coquereli	NA	Coquerel's sifaka	Prima	0	Barrickman & Lin (2010)	0	0	NA	5	4052	1012.3	100	diurnal	NA	NA	NA	1	NA	obligate	terrestrial	NA	group_living	no	NA	NA	NA	1012.3	4052	3.005309237	3.607669437	25.44079446	12.28668362	67.57165623	1607.660712	18.10541311	1538.046872	118.9841123	244.7689119
589	Propithecus_verreauxi	605	NA	NA	Propithecus verreauxi	Propithecus verreauxi	NA	Verreaux's sifaka	Prima	0	Richard & Nicoll (1987)	0	0	NA	1	3400	641.2	72	diurnal	372	150	1	1.17	NA	obligate	terrestrial	NA	group_living	no	NA	1	NA	641.2	3400	2.806993514	3.531478917	23.84103486	14.34694064	64.86673164	2583.805241	21.92705845	713.9963267	108.1565181	384.347199
590	Proteles_cristata	131	NA	NA	Proteles cristatus	Proteles cristatus	NA	Aardwolf	Carniv	0	McNab (1984)	0	0	NA	1	7710	1958	121	nocturnal	240	0.81	NA	2.64	NA	solitary	semi-fossorial	NA	social_monogamy	no	carnivore	NA	NA	2154.666667	8035	3.333380093	3.904985881	22.6244995	14.18820909	64.5254339	2501.949451	22.63652704	443.9871357	89.37634163	862.1456384
591	Protoxerus_stangeri	1450	NA	NA	Protoxerus stangeri	Protoxerus stangeri	NA	Forest giant squirrel	RodSciuro	0	Hildwein (1974)	0	0	NA	1	696	434.2	154	diurnal	NA	NA	NA	1.47	NA	solitary	semi-fossorial	NA	solitary	no	NA	NA	NA	434.2	696	2.637689819	2.84260924	22.87605086	10.55329437	74.77010976	837.631011	14.02306286	1692.912953	64.55956081	695.1982535
592	Psammomys_obesus	1337	NA	NA	Psammomys obesus	Psammomys obesus	NA	Fat sand rat	RodMyom	0	Degen et al. (1988)	0	0	NA	6	127.6	74.39	91	diurnal	38.4	69.97	NA	3.53	NA	solitary	semi-fossorial	NA	solitary	no	NA	NA	NA	74.39	127.6	1.871514559	2.105850674	23.74168646	13.2347373	43.96433746	6029.252417	29.91108332	82.20038947	80.05179039	452.0921054
593	Pseudantechinus_macdonnellensis	1587	NA	NA	Pseudantechinus macdonnellensis	Pseudantechinus macdonnellensis	NA	Fat-tailed false antechinus	Dasyuro	0	MacMillen & Nelson (1969)	0	0	NA	2	43.1	27.15	73	nocturnal	NA	NA	1	5.88	NA	semi_facultative	semi-fossorial	NA	NA	NA	NA	6	NA	27.15	43.1	1.433769834	1.63447727	22.897004	15.40109229	47.81727774	5961.564864	32.08547959	243.1632082	55.49089356	307.7941156
594	Pseudocheirus_peregrinus	1693	NA	occidentalis	Pseudocheirus occidentalis	Pseudocheirus peregrinus	NA	Common ringtail possum	Diproto	0	Kinnear & Shield (1975)	0	0	NA	3	917	302.6	88	nocturnal	NA	654.82	1.5	1.89	NA	semi_facultative	semi-fossorial	NA	group_living	no	NA	3	NA	302.6	917	2.480868924	2.962369336	13.92229197	9.383179228	49.58742182	3260.418451	18.76936679	817.7946184	32.87647066	142.7968379
595	Pseudomys_albocinereus	1338	NA	NA	Pseudomys albocinereus	Pseudomys albocinereus	NA	Ash-grey mouse	RodMyom	0	Barker et al. (2012)	0	0	NA	11	27.9	43.52	161	nocturnal	NA	NA	1	4.27	NA	facultative	semi-fossorial	NA	group_living	no	NA	4	NA	43.52	27.9	1.638688887	1.445604203	19.69961387	11.02330984	49.25563325	3888.890896	22.28939349	355.0815681	71.99535903	74.3566217
596	Pseudomys_gracilicaudatus	1339	NA	NA	Pseudomys gracilicaudatus	Pseudomys gracilicaudatus	NA	Eastern chestnut mouse	RodMyom	0	Dawson & Dawson (1982)	0	0	NA	5	79.8	83.79	144	nocturnal	NA	NA	NA	3	NA	facultative	semi-fossorial	NA	NA	NA	NA	NA	NA	83.79	79.8	1.92319219	1.902002891	18.86494826	10.08857944	49.45664288	3582.402602	20.00366246	1169.988115	40.18306474	145.5770524
597	Pseudomys_hermannsburgensis	1340	NA	NA	Leggadina hermannsburgensis	Pseudomys hermannsburgensis	NA	Sandy inland mouse	RodMyom	0	MacMillen et al. (1972)	0	0	NA	10	12.2	23.3	158	nocturnal	NA	NA	NA	2.75	NA	facultative	semi-fossorial	NA	group_living	no	NA	NA	NA	17.91463415	11.41219512	1.253207943	1.057369188	23.73008876	13.09986422	50.16897175	4679.39767	26.00669362	247.8555098	77.38714654	76.05026114
598	Pteronotus_davyi	247	NA	NA	Pteronotus davyi	Pteronotus davyi	NA	Davy's naked-backed bat	Chiro	0	Bonaccorso et al. (1992)	0	0	NA	15	9.4	15.3	125	nocturnal	NA	NA	1	0.99	NA	facultative	flying	NA	NA	NA	NA	1	NA	15.3	9.4	1.184691431	0.973127854	24.79084086	10.38983933	73.99020421	1263.676237	14.56129374	1624.117107	68.46167445	226.6892433
599	Pteronotus_parnellii	248	NA	NA	Pteronotus parnellii	Pteronotus parnellii	NA	Common mustached bat	Chiro	0	Bonaccorso et al. (1992)	0	0	NA	12	19.2	30.7	150	nocturnal	NA	NA	1	0.99	NA	facultative	flying	NA	NA	NA	NA	1	NA	30.7	19.2	1.487138375	1.283301229	25.05546386	9.451865792	68.92337761	1443.558917	13.72784075	1559.102933	47.98988365	126.8462519
600	Pteronotus_personatus	249	NA	NA	Pteronotus personatus	Pteronotus personatus	NA	Wagner's mustached bat	Chiro	0	Bonaccorso et al. (1992)	0	0	NA	14	14	23	141	nocturnal	NA	NA	NA	0.98	NA	facultative	flying	NA	NA	NA	NA	NA	NA	23	14	1.361727836	1.146128036	26.31763019	11.04634548	70.75992341	1481.257406	15.8826075	1888.027048	81.09277142	18.53197234
601	Pteronotus_quadridens	250	NA	NA	Pteronotus quadridens	Pteronotus quadridens	NA	Sooty mustached bat	Chiro	0	Rodriguez-Duran (1995)	0	0	NA	25	4.8	6	80	nocturnal	NA	NA	1	1.21	NA	facultative	flying	NA	NA	NA	NA	1	NA	6	4.8	0.77815125	0.681241237	25.05546386	9.451865792	68.92337761	1443.558917	13.72784075	1559.102933	47.98988365	126.8462519
602	Pteropus_giganteus	322	NA	NA	Pteropus giganteus	Pteropus giganteus	NA	Indian flying fox	Chiro	0	McNab & Armstrong (2001)	0	0	NA	6	562.2	290.7	121	nocturnal	480	NA	1	0.99	NA	facultative	flying	NA	group_living	no	NA	1	NA	290.7	562.2	2.463445032	2.749890841	26.67411395	7.795299057	50.29283916	2653.411453	16.2631791	928.0720879	116.8198339	44.8128312
603	Pteropus_hypomelanus	323	NA	NA	Pteropus hypomelanus	Pteropus hypomelanus	NA	Island flying fox	Chiro	0	McNab & Armstrong (2001)	0	0	NA	12	520.8	290.1	127	nocturnal	243.6	NA	1	1	NA	facultative	flying	NA	group_living	no	NA	1	NA	290.1	520.8	2.462547729	2.716670976	26.4819398	7.393916	78.08480941	583.2359445	9.440765241	2802.840592	39.88106779	105.7660342
604	Pteropus_poliocephalus	324	NA	NA	Pteropus poliocephalus	Pteropus poliocephalus	NA	Grey-headed flying fox	Chiro	0	Morrison (1959)	0	0	NA	1	250	210	157	nocturnal	283.2	NA	1	1	NA	facultative	flying	NA	group_living	no	NA	1	NA	290.175	511	2.462659993	2.7084209	18.56375263	9.555085501	47.16849772	3771.799847	20.04717765	1213.285557	33.9292251	123.5418013
605	Pteropus_pumilus	326	NA	NA	Pteropus pumilus	Pteropus pumilus	NA	Little golden-mantled flying-fox	Chiro	0	McNab & Armstrong (2001)	0	0	NA	10	194.2	126.4	114	nocturnal	NA	NA	2	NA	NA	facultative	flying	NA	group_living	no	NA	NA	NA	126.4	194.2	2.101747074	2.288249226	26.67601023	8.08050034	78.94979123	606.5703338	10.15425405	2271.438457	39.29478481	125.2086997
606	Pteropus_rodricensis	327	NA	NA	Pteropus rodricensis	Pteropus rodricensis	NA	Rodrigues flying fox	Chiro	0	McNab & Armstrong (2001)	0	0	NA	7	254.5	134.9	100	nocturnal	NA	NA	1	1	NA	facultative	flying	NA	group_living	no	NA	1	NA	134.9	254.5	2.13001195	2.405687787	23.88363407	5.7	53	1789.630816	10.65	1084.371131	45.5	118.6859186
607	Pteropus_scapulatus	328	NA	NA	Pteropus scapulatus	Pteropus scapulatus	NA	Little red flying fox	Chiro	0	Bartholomew et al. (1964)	0	0	NA	3	362	242.5	139	nocturnal	189.6	NA	NA	1	NA	facultative	flying	NA	group_living	no	NA	NA	NA	242.5	362	2.384711743	2.558708571	24.67827231	9.71011315	54.8307777	2773.923914	17.92268408	1288.430154	85.315889	56.40695344
608	Pteropus_vampyrus	329	NA	NA	Pteropus vampyrus	Pteropus vampyrus	NA	Large flying fox	Chiro	0	McNab & Armstrong (2001)	0	0	NA	7	1024.3	804.1	216	nocturnal	250.8	NA	1	0.99	NA	facultative	flying	NA	group_living	no	NA	1	NA	804.1	1024.3	2.905310062	3.010427173	26.67302058	7.861340294	79.69919389	656.9528894	9.966136312	2497.263498	40.19860068	48.92329945
609	Ptilocercus_lowii	624	NA	NA	Ptilocercus lowii	Ptilocercus lowii	NA	Pen-tailed treeshrew	Scand	0	Whittow & Gould (1976)	0	0	NA	3	57.5	43.1	94	nocturnal	NA	NA	NA	2	NA	solitary	semi-fossorial	NA	NA	NA	NA	NA	NA	43.1	57.5	1.63447727	1.759667845	26.53310788	8.374793933	87.14299241	368.1124685	9.542164527	2957.188523	26.66485226	87.55830313
610	Puma_concolor	117	NA	NA	Felis concolor	Puma concolor	NA	Puma	Carniv	0	Corts & Lindzey (1984)	0	0	NA	2	51350	13685	212	diurnal	285.6	0.02	0.47	2.85	NA	solitary	terrestrial	NA	solitary	no	carnivore	1	NA	10456.13333	41916.66667	4.019371113	4.622386739	17.90253275	10.3821131	49.50996362	4251.012016	22.39936544	1363.431534	55.15079853	198.4789557
611	Pusa_hispida	188	NA	NA	Pusa hispida	Phoca hispida	NA	Ringed seal	Carniv	0	Taugbol (1982)	0	0	NA	4	50000	17600	277	NA	NA	0.95	NA	1	NA	facultative	aquatic	NA	solitary	no	NA	NA	NA	16840	49320	4.226342087	4.693023068	2.516371476	7.043120068	20.18260718	9448.069157	34.34378612	743.9279206	31.51685506	90.55361592
612	Rangifer_tarandus	56	NA	NA	Rangifer tarandus	Rangifer tarandus	NA	Reindeer	Artio	0	McEwan (1970)	0	0	NA	1	94100	23748	236	diurnal	261.6	2.55	0.91	1.2	NA	facultative	terrestrial	NA	group_living	no	herbivore	1	NA	21356.25	63575	4.329524996	4.803286369	-7.430478364	7.533911872	18.62510715	11607.81881	40.3363361	345.6672762	49.05932905	118.8584465
613	Raphicerus_campestris	39	NA	NA	Raphicerus campestris	Raphicerus campestris	NA	Steenbok	Artio	0	Haim & Skinner (1991)	0	0	NA	5	8377	3225.1	187	cathemeral	168	1.27	NA	1	NA	facultative	terrestrial	NA	social_monogamy	no	herbivore	NA	NA	3225.1	8377	3.508543185	3.923088515	21.97443703	12.7215581	67.57219371	1729.272332	19.21475106	775.5008357	86.2235387	1080.575464
614	Rattus_colletti	1343	NA	NA	Rattus colletti	Rattus colletti	NA	Dusky rat	RodMyom	0	Hinds et al. (1993)	0	0	NA	3	165.7	123	124	nocturnal	NA	NA	NA	NA	NA	solitary	semi-fossorial	NA	NA	NA	NA	NA	NA	123	165.7	2.089905111	2.219322508	27.31760285	10.68830701	59.4651568	2095.135509	17.95101466	1307.749582	106.5011193	21.64744734
615	Rattus_fuscipes	1344	NA	NA	Rattus fuscipes	Rattus fuscipes	NA	Bush rat	RodMyom	0	Collins (1973b)	0	0	NA	10	77.1	93.29	165	nocturnal	63.6	1069.81	3.3	4.08	NA	solitary	semi-fossorial	NA	NA	NA	NA	13	NA	82.71166667	76.85	1.917566772	1.885643872	16.87091588	9.962496218	52.05130219	3206.753794	18.91563899	725.9111495	54.17186165	83.61430748
616	Rattus_lutreolus	1347	NA	NA	Rattus lutreolus	Rattus lutreolus	NA	Australian swamp rat	RodMyom	0	Collins (1973a)	0	0	NA	10	109.1	63.3	87	cathemeral	52.8	566.83	2.53	4.91	NA	solitary	semi-fossorial	NA	NA	NA	NA	12	NA	63.3	109.1	1.80140371	2.037824751	16.46669416	9.39329123	49.56760474	3260.850883	18.7251708	1027.454455	44.54245562	221.7867607
617	Rattus_niobe	1348	NA	NA	Rattus niobe	Rattus niobe	Stenomys niobe	Moss-forest rat	RodMyom	0	Genoud (2014)	0	0	NA	10	42.3	53.6	147	nocturnal	NA	NA	NA	2.15	NA	solitary	semi-fossorial	NA	NA	NA	NA	NA	NA	53.6	42.3	1.72916479	1.626340367	19.53591609	9.869971886	81.75496036	749.9346883	11.94414551	2864.630096	32.19583031	1433.363609
618	Rattus_norvegicus	1350	NA	NA	Mus norvegicus	Rattus norvegicus	NA	Brown rat	RodMyom	0	Benedict & Petrik (1930)	0	0	NA	7	224.3	283.7	230	nocturnal	60	NA	3.68	8.72	NA	semi_facultative	semi-fossorial	NA	group_living	no	NA	32	NA	335.38	238.0066667	2.52553716	2.376589122	23.20797354	7.857799002	68.1688809	1822.486059	13.61975514	2314.70047	49.32477628	62.68506625
619	Rattus_rattus	1360	NA	NA	Rattus rattus	Rattus rattus	NA	Black rat	RodMyom	0	Hildwein (1972b)	0	0	NA	1	117	137.5	179	nocturnal	50.4	2640.54	4.28	5.95	NA	semi_facultative	semi-fossorial	NA	group_living	no	omnivore	25	NA	116.3658621	126.8972414	2.065825591	2.103452181	12.57142707	7.758290803	33.09545644	6123.663661	25.48125695	728.4465802	62.19276008	103.0702547
620	Rattus_villosissimus	1364	NA	NA	Rattus villosissimus	Rattus villosissimus	NA	Long-haired rat	RodMyom	0	Collins & Bradshaw (1973)	0	0	NA	12	184.4	107	100	nocturnal	NA	2967.34	NA	NA	NA	solitary	semi-fossorial	NA	NA	NA	NA	NA	NA	114.76	197.08	2.05979054	2.294642554	27.21213489	12.92472163	54.44775841	3647.392244	24.02730296	681.0402058	101.0189104	70.71474272
621	Reithrodon_auritus	1144	NA	NA	Reithrodon auritus	Reithrodon auritus	NA	Bunny rat	RodMyom	0	Bozinovic (1992a)	0	0	NA	3	78.7	76.8	134	cathemeral	NA	61.11	NA	4.53	NA	solitary	semi-fossorial	NA	solitary	no	NA	NA	NA	76.8	78.7	1.88536122	1.895974732	7.607309837	8.307151051	50.2281044	3130.473563	16.46311243	463.6574393	25.65881758	111.0617041
622	Reithrodontomys_humulis	1145	NA	NA	Reithrodontomys humilis	Reithrodontomys humilis	Reithrodontomys humulis	Eastern harvest mouse	RodMyom	0	Dunaway (1968)	0	0	NA	5	8.4	36.5	325	nocturnal	NA	326.97	NA	2.9	NA	solitary	semi-fossorial	NA	solitary	no	NA	NA	NA	36.5	8.4	1.562292864	0.924279286	18.00064395	11.64278602	38.48188296	6728.570839	30.02324961	1421.867107	19.13545976	57.67044247
623	Reithrodontomys_megalotis	1146	NA	NA	Reithrodontomys megalotis	Reithrodontomys megalotis	NA	Western harvest mouse	RodMyom	0	Pearson (1960)	0	0	NA	5	9	22.5	190	nocturnal	43.2	1152.39	4.5	3.32	NA	solitary	semi-fossorial	NA	solitary	no	NA	15	NA	20.91459459	8.999459459	1.320449451	0.954216425	10.17673207	15.39156581	40.28495931	8068.735371	39.23866023	416.3807146	57.0956036	1162.055555
624	Rhabdomys_pumilio	1366	NA	NA	Rhabdomys pumilio	Rhabdomys pumilio	NA	Four-striped grass mouse	RodMyom	0	Haim & Le R. Fourie (1980)	0	0	NA	6	39.62	32.09	92	diurnal	54	1827.85	4	6.56	NA	semi_facultative	semi-fossorial	NA	solitary	no	NA	26	NA	44.3225	50.705	1.646624249	1.705050787	16.78797279	13.30489492	56.3608808	3456.960407	23.26040339	408.023103	32.11656776	355.1178548
625	Rhinolophus_capensis	337	NA	NA	Rhinolophus capensis	Rhinolophus capensis	NA	Cape horseshoe bat	Chiro	0	Doty (2012)	0	0	NA	2	11.9	7.14	49	nocturnal	NA	NA	1	0.99	NA	facultative	flying	NA	NA	NA	NA	1	NA	7.14	11.9	0.853698212	1.075546961	16.3835783	9.675470993	58.58884094	2365.817133	16.37907159	438.94798	62.76465057	67.33797044
626	Rhinolophus_clivosus	338	NA	NA	Rhinolophus clivosus	Rhinolophus clivosus	NA	Geoffroy's horseshoe bat	Chiro	0	Doty (2012)	0	0	NA	7	16.83	13.46	72	nocturnal	NA	NA	NA	NA	NA	facultative	flying	NA	NA	NA	NA	NA	NA	13.46	16.83	1.12904506	1.226084116	23.24675925	9.827186237	52.03025773	3161.010125	19.27703419	379.4755562	62.401145	275.2071675
627	Rhinonicteris_aurantia	229	NA	NA	Rhinonycteris aurantia	Rhinonicteris aurantia	NA	Orange leaf-nosed bat	Chiro	0	Baudinette et al. (2000)	0	0	NA	54	8.27	16.2	146	nocturnal	NA	NA	1	1	NA	facultative	flying	NA	NA	NA	NA	1	NA	16.2	8.27	1.209515015	0.91750551	27.0702701	11.2775747	57.67550204	2859.790255	19.98014544	968.0022452	107.266826	122.4233629
628	Rhinophylla_pumilio	291	NA	NA	Rhinophylla pumilio	Rhinophylla pumilio	NA	Dwarf little fruit bat	Chiro	0	McNab (1969,1989)	0	0	NA	6	9.5	16.2	132	nocturnal	NA	NA	NA	0.98	NA	facultative	flying	NA	NA	NA	NA	NA	NA	16.2	9.5	1.209515015	0.977723605	25.83306751	10.173823	78.40776398	535.1986674	12.71385554	2133.953094	54.45718351	183.6724232
629	Rousettus_aegyptiacus	330	NA	NA	Rousettus aegyptiacus	Rousettus egyptiacus	NA	Egyptian fruit bat	Chiro	0	Noll (1979)	0	0	NA	7	146	122.6	136	nocturnal	274.8	NA	2	1.07	NA	facultative	flying	NA	group_living	no	NA	2	NA	122.6	146	2.08849047	2.164352856	22.59242313	9.891139667	55.78161671	2778.865992	18.15111144	829.7323004	83.54669763	317.4594743
630	Rousettus_amplexicaudatus	331	NA	NA	Rousettus amplexicaudatus	Rousettus amplexicaudatus	NA	Geoffroy's rousette	Chiro	0	McNab & Bonaccorso (2001)	0	0	NA	2	91.5	104.3	163	nocturnal	NA	NA	2	0.99	NA	facultative	flying	NA	NA	NA	NA	2	NA	104.3	91.5	2.018284308	1.961421094	26.32860901	7.683281579	77.35123205	656.2838798	10.04904277	2814.840279	46.81331841	120.2565791
631	Saccopteryx_bilineata	220	NA	NA	Saccopteryx bilineata	Saccopteryx bilineata	NA	Greater sac-winged bat	Chiro	0	Genoud & Bonaccorso (1986)	0	0	NA	10	7.8	14.5	136	nocturnal	72	NA	1	0.99	NA	facultative	flying	NA	group_living	no	NA	1	NA	14.5	7.8	1.161368002	0.892094603	26.0667206	9.213762059	71.74355619	1168.564597	12.77165701	1786.116059	53.69121416	43.39443639
632	Saccopteryx_leptura	221	NA	NA	Saccopteryx leptura	Saccopteryx leptura	NA	Lesser sac-winged bat	Chiro	0	McNab	1	0	McNab (1989)	1	4.2	9.49	140	nocturnal	NA	NA	NA	NA	NA	facultative	flying	NA	group_living	no	NA	NA	NA	9.49	4.2	0.977266212	0.62324929	26.24020943	8.975728871	76.19619246	682.6865123	11.67633128	2086.40434	52.16829183	90.03877857
633	Saccostomus_campestris	1382	NA	NA	Saccostomus campestris	Saccostomus campestris	NA	South African pouched mouse	RodMyom	0	Haim et al. (1991)	0	0	NA	6	61.4	47.28	99	nocturnal	54	22.06	NA	6.99	NA	solitary	semi-fossorial	NA	solitary	no	NA	NA	NA	47.97818182	73.54545455	1.681043786	1.866555836	20.82915333	14.83502733	57.53549907	2974.010282	25.29664237	714.7075385	96.62537678	1097.655683
634	Saguinus_geoffroyi	546	NA	NA	Leontocebus geoffroyi	Saguinus geoffroyi	NA	Geoffroy's tamarin	Prima	0	Scholander et al. (1950)	0	0	NA	1	225	234.4	190	diurnal	246	5.13	NA	1.97	NA	obligate	terrestrial	NA	social_monogamy	yes	NA	NA	NA	234.4	225	2.369957607	2.352182518	25.98776553	8.030045371	83.6378501	372.9910517	9.84049696	3642.060581	44.00522066	102.9413205
635	Saguinus_oedipus	547	NA	NA	Saguinus oedipus	Saguinus oedipus	NA	Cotton-headed tamarin	Prima	0	Stonerook et al. (1994)	0	0	NA	8	296	265.5	176	diurnal	314.4	45.52	1	1.92	NA	obligate	terrestrial	NA	social_monogamy	yes	omnivore	2	NA	265.5	296	2.424064525	2.471291711	27.16700656	8.351160014	83.25064311	330.7249092	10.03262418	1533.754578	59.77435148	9.918532663
636	Saimiri_boliviensis	548	NA	NA	Saimiri sciureus	Saimiri boliviensis	NA	Black-capped squirrel monkey	Prima	0	Le Maho et al. (1981)	0	0	NA	5	850	592	182	diurnal	363.6	28.7	NA	1.02	NA	obligate	terrestrial	NA	group_living	no	NA	NA	NA	738.0333333	938.75	2.868075977	2.97254995	25.89556855	11.29907984	79.40674109	584.7290745	14.46475097	2028.868484	41.63507573	202.117142
637	Saimiri_sciureus	551	NA	NA	Saimiri sciurea	Saimiri sciureus	NA	Common squirrel monkey	Prima	0	Malinow & Wagner (1966)	0	0	NA	11	839.8	694.9	215	diurnal	362.4	36.09	1.33	1	NA	obligate	terrestrial	NA	group_living	no	omnivore	1	NA	774.61875	874.2375	2.889088005	2.941629431	26.7449047	7.89708086	77.64610922	569.4243617	10.12566667	2404.584257	56.86501526	12.09659862
638	Sarcophilus_harrisii	1588	NA	NA	Sarcophilus harrisii	Sarcophilus laniarius	NA	Tasmanian devil	Dasyuro	0	MacMillen & Nelson (1969)	0	0	NA	1	5050	1414	119	nocturnal	NA	5.9	1	2.88	NA	semi_facultative	terrestrial	NA	NA	NA	NA	3	NA	1843.388889	6933.333333	3.265616965	3.84094208	11.64094043	8.175272384	49.5606503	2789.163983	16.41185299	1129.385405	28.04396451	165.8992826
639	Sauromys_petrophilus	239	NA	NA	Sauromys petrophilus	Sauromys petrophilus	NA	Flatheaded free-tailed bat	Chiro	0	Toussaint & McKechnie (2012)	0	0	NA	38	10.98	6.74	49	nocturnal	NA	NA	NA	NA	NA	facultative	flying	NA	NA	NA	NA	NA	NA	6.74	10.98	0.828659897	1.04060234	19.29743787	14.80745769	57.31542093	3464.498371	24.94451903	383.1658039	87.19432683	1004.025451
640	Scalopus_aquaticus	472	NA	NA	Scalopus aquaticus	Scalopus aquaticus	NA	Eastern mole	Sorico	0	McNab (1979b)	0	0	NA	2	48	67.7	169	cathemeral	NA	950	1	3.61	NA	solitary	fossorial	NA	solitary	no	carnivore	4	NA	67.7	48	1.830588669	1.681241237	15.06805529	10.37946547	33.749429	7255.570748	30.76555128	969.3513001	27.51764409	131.6242214
641	Scapanus_latimanus	473	NA	NA	Scapanus latimanus	Scapanus latimanus	NA	Broad-footed mole	Sorico	0	Contreras (1983)	0	0	NA	3	61	76.3	160	cathemeral	NA	4999.99	1	3.58	NA	solitary	fossorial	NA	solitary	no	NA	4	NA	76.3	61	1.882524538	1.785329835	12.48686732	12.60507511	49.90722353	4618.228797	25.53370416	745.232643	82.94938299	560.4881826
642	Scapanus_orarius	474	NA	NA	Scapanus orarius	Scapanus orarius	NA	Coast mole	Sorico	0	Kenagy & Vleck (1982)	0	0	NA	1	61.2	64.1	134	cathemeral	NA	4999.99	1	3.25	NA	solitary	fossorial	NA	solitary	no	omnivore	3	NA	64.1	61.2	1.80685803	1.786751422	8.489355975	12.5801687	40.05883812	6223.560804	30.94491734	1004.222617	55.602074	703.8508437
643	Scapanus_townsendii	475	NA	NA	Scapanus townsendii	Scapanus townsendii	NA	Townsend's mole	Sorico	0	Kenagy & Vleck (1982)	0	0	NA	3	130.1	108.9	131	cathemeral	NA	NA	1	2.86	NA	solitary	fossorial	NA	solitary	no	NA	3	NA	108.9	130.1	2.03702788	2.114277297	8.770027632	9.566461682	38.77625022	5325.254678	24.79610713	1662.852606	54.8921474	360.7821769
644	Sciurus_aberti	1451	NA	NA	Sciurus aberti	Sciurus aberti	NA	Albert's squirrel	RodSciuro	0	Golightly & Ohmart (1978)	0	0	NA	3	624	430.6	166	diurnal	NA	114	1.5	3.52	NA	solitary	semi-fossorial	NA	NA	NA	herbivore	5	NA	430.6	624	2.634074025	2.79518459	9.676279804	15.99880275	47.22794085	6397.27651	34.33507995	564.8830106	58.29423435	2236.699069
645	Sciurus_carolinensis	1452	NA	NA	Sciurus carolinensis	Sciurus carolinensis	NA	Eastern gray squirrel	RodSciuro	0	Bolls & Perfect (1972)	0	0	NA	18	440	369.6	184	diurnal	288	690	1.83	3.46	NA	solitary	semi-fossorial	NA	solitary	no	herbivore	6	NA	369.6	440	2.567731963	2.643452676	13.21024579	9.850471968	32.0505436	7618.284938	31.273152	1206.852001	19.70454445	59.03228233
646	Sciurus_variegatoides	1453	NA	NA	Sciurus variegatoides	Sciurus variegatoides	NA	Variegated squirrel	RodSciuro	0	Enger (1957)	0	0	NA	1	130	178	215	diurnal	NA	NA	NA	4.99	NA	solitary	semi-fossorial	NA	NA	NA	NA	NA	NA	178	130	2.250420002	2.113943352	25.4741	8.51547	76.24596	654.1148	11.18616	2835.196	41.65578	96.91895
647	Scotinomys_teguina	1150	NA	NA	Scotinomys teguina	Scotinomys teguina	NA	Alston's brown mouse	RodMyom	0	Hill & Hooper (1971)	0	0	NA	9	12	33.6	231	diurnal	NA	NA	NA	2.79	NA	solitary	semi-fossorial	NA	solitary	no	NA	NA	NA	33.6	12	1.526339277	1.079181246	22.71521	10.03671	70.19251	1221.667	14.20827	2209.591	61.47974	738.396
648	Scotinomys_xerampelinus	1151	NA	NA	Scotinomys xerampelinus	Scotinomys xerampelinus	NA	Long-tailed singing mouse	RodMyom	0	Hill & Hooper (1971)	0	0	NA	9	15.2	31.9	184	diurnal	NA	NA	NA	3.03	NA	solitary	semi-fossorial	NA	solitary	no	NA	NA	NA	31.9	15.2	1.503790683	1.181843588	15.53718	9.218168	79.27633	566.6023	11.51218	2858.456	56.00567	1987.813
649	Sekeetamys_calurus	1370	NA	NA	Sekeetamys calurus	Sekeetamys calurus	NA	Bushy-tailed jird	RodMyom	0	Haim & Borut (1986)	0	0	NA	6	56.9	43.8	97	nocturnal	NA	NA	NA	2.85	NA	solitary	semi-fossorial	NA	NA	NA	NA	NA	NA	48.52631579	62.98947368	1.68597732	1.79926798	22.68665	13.68695	44.05215	6358.57	30.88395	74.1385	87.94989	581.7144
650	Setifer_setosus	496	NA	NA	Setifer setosus	Setifer setosus	NA	Greater hedgehog tenrec	Afro	0	Hildwein (1972a)	0	0	NA	8	364	83.72	48	nocturnal	NA	NA	1	3.04	NA	solitary	semi-fossorial	NA	solitary	no	NA	3	NA	66.73742857	227.4142857	1.824369469	2.356817743	23.26193	12.46788	65.44356	2274.268	18.53949	1413.895	102.1814	424.816
651	Setonix_brachyurus	1663	NA	NA	Setonix brachyurus	Setonix brachyurus	NA	Quokka	Diproto	0	Kinnear & Shield (1975)	0	0	NA	5	2654	823.3	110	nocturnal	NA	580	1.4	1	NA	semi_facultative	terrestrial	NA	NA	NA	NA	1	NA	823.3	2654	2.915558115	3.423900919	15.71469	10.27905	53.35787	3149.52	19.15539	652.1037	62.9407	152.6237
652	Sicista_betulina	1174	NA	NA	Sicista betulina	Sicista betulina	NA	Northern birch mouse	RodMyom	0	Johansen & Krog (1959)	0	0	NA	1	11.5	38	269	nocturnal	NA	NA	1	4.86	NA	solitary	semi-fossorial	NA	solitary	no	NA	5	NA	38	11.5	1.579783597	1.06069784	5.654416	7.208028	28.01968	6539.999	25.66359	1048.741	25.92472	256.0105
653	Sigmodon_alleni	1153	NA	NA	Sigmodon alleni vulcani	Sigmodon alleni	NA	Allen's cotton rat	RodMyom	0	Bowers (1971)	0	0	NA	1	120.1	194.6	249	cathemeral	NA	NA	NA	NA	NA	solitary	semi-fossorial	NA	solitary	no	NA	NA	NA	194.6	120.1	2.289142836	2.079543007	24.14328	14.07307	68.00878	1564.453	20.05967	1144.704	108.1417	744.134
654	Sigmodon_fulviventer	1154	NA	NA	Sigmodon fulviventer fulviventer	Sigmodon fulviventer	NA	Tawny-bellied cotton rat	RodMyom	0	Bowers (1971)	0	0	NA	1	166.4	244.6	247	cathemeral	NA	1293.22	NA	5	NA	solitary	semi-fossorial	NA	solitary	no	NA	NA	NA	206.45	137.85	2.314814887	2.13940677	14.55836	17.42324	49.02911	6474.293	35.25703	352.4346	78.77348	1694.988
655	Sigmodon_hirsutus	1158	NA	NA	Sigmodon hispidus chiriquensis	Sigmodon hirsutus	NA	Southern cotton rat	RodMyom	0	Bowers (1971)	0	0	NA	1	109.8	184.5	252	diurnal	NA	NA	NA	NA	NA	solitary	semi-fossorial	NA	solitary	no	NA	NA	NA	184.5	109.8	2.26599637	2.04060234	25.73393	9.455392	76.73955	644.9922	12.30691	1977.427	63.2627	267.9612
656	Sigmodon_hispidus	1159	NA	NA	Sigmodon hispidus texianus	Sigmodon hispidus	NA	Hispid cotton rat	RodMyom	0	Bowers (1971)	0	0	NA	1	191.6	251	228	cathemeral	62.4	1750	2	5.58	NA	solitary	semi-fossorial	NA	solitary	no	omnivore	11	NA	168.9725	161.4375	2.22781603	2.208004424	19.3814	14.9242	43.02199	7319.976	35.03126	580.5873	45.55812	154.6125
657	Sigmodon_leucotis	1165	NA	NA	Sigmodon leucotis	Sigmodon leucotis	NA	White-eared cotton rat	RodMyom	0	Bowers (1971)	0	0	NA	1	128.6	186.5	227	cathemeral	NA	NA	NA	NA	NA	solitary	semi-fossorial	NA	solitary	no	NA	NA	NA	186.5	128.6	2.270678836	2.109240969	16.72086	15.96655	64.26636	2653.5	24.46751	678.23	89.94782	2080.367
658	Sigmodon_mascotensis	1157	NA	NA	Sigmodon hispidus mascotensis	Sigmodon mascotensis	NA	Jaliscan cotton rat	RodMyom	0	Bowers (1971)	0	0	NA	1	116.2	177.8	233	cathemeral	NA	NA	NA	NA	NA	solitary	semi-fossorial	NA	solitary	no	NA	NA	NA	177.8	116.2	2.249931757	2.065206128	22.59689	14.38529	68.04422	1557.231	20.70578	1096.403	104.6347	1082.77
659	Sigmodon_ochrognathus	1166	NA	NA	Sigmodon ochrognathus	Sigmodon ochrognathus	NA	Yellow-nosed cotton rat	RodMyom	0	Bowers (1971)	0	0	NA	1	115.1	154.2	204	cathemeral	NA	NA	NA	3.75	NA	solitary	semi-fossorial	NA	solitary	no	NA	NA	NA	154.2	115.1	2.188084374	2.061075324	17.12788	17.38351	50.19036	6047.008	33.64602	360.9293	90.15669	1439.327
660	Sigmodon_toltecus	1156	NA	NA	Sigmodon hispidus toltecus	Sigmodon toltecus	NA	Toltec cotton rat	RodMyom	0	Bowers (1971)	0	0	NA	1	87.8	212.5	342	cathemeral	NA	NA	NA	NA	NA	solitary	semi-fossorial	NA	solitary	no	NA	NA	NA	212.5	87.8	2.327358934	1.943494516	25.4677	10.93396	62.00212	2070.215	17.65654	1279.059	62.79793	60.31062
661	Sminthopsis_crassicaudata	1591	NA	NA	Sminthopsis crassicaudata	Sminthopsis crassicaudata	NA	Fat-tailed dunnart	Dasyuro	0	MacMillen & Nelson (1969)	0	0	NA	2	14.5	24.22	145	nocturnal	NA	49.99	2	6.52	NA	solitary	semi-fossorial	NA	solitary	no	NA	13	NA	23.07560606	16.56090909	1.363153116	1.219084173	20.03154	14.39319	47.65266	5680.877	30.30811	276.7138	37.27672	219.924
662	Sminthopsis_macroura	1601	NA	NA	Sminthopsis macroura	Sminthopsis macroura	NA	Stripe-faced dunnart	Dasyuro	0	Geiser & Baudinette (1987)	0	0	NA	5	22	23.54	104	nocturnal	NA	NA	2	7	NA	solitary	semi-fossorial	NA	NA	NA	NA	14	NA	24.2648	22.31	1.384976716	1.34849957	23.11385	14.78241	48.44094	5655.183	30.55365	293.3501	63.86177	272.7164
663	Sminthopsis_murina	1609	NA	NA	NA	Sminthopsis murina	NA	Slender-tailed dunnart	Dasyuro	0	Geiser et al. (1984)	0	1	McNab (2008a)	1	19	21.41	105	nocturnal	NA	599.99	2	8	NA	solitary	semi-fossorial	NA	solitary	no	NA	16	NA	21.41	19	1.330616667	1.278753601	17.57581	12.99514	47.32843	5144.604	27.41791	608.7357	27.83532	169.132
664	Sminthopsis_ooldea	1610	NA	NA	Sminthopsis ooldea	Sminthopsis ooldea	NA	Ooldea dunnart	Dasyuro	0	Tomlinson et al. (2012)	0	0	NA	7	10.6	18.9	142	nocturnal	NA	NA	NA	7.24	NA	solitary	semi-fossorial	NA	NA	NA	NA	NA	NA	18.9	10.6	1.276461804	1.025305865	21.11611	15.10358	47.16834	6052.577	32.0934	196.9007	38.31828	441.1587
665	Sminthopsis_psammophila	1611	NA	NA	Sminthopsis psammophila	Sminthopsis psammophila	NA	Sandhill dunnart	Dasyuro	0	Withers & Cooper (2009b)	0	0	NA	6	43.6	34.7	93	nocturnal	NA	NA	NA	5.49	NA	solitary	semi-fossorial	NA	NA	NA	NA	NA	NA	34.7	43.6	1.540329475	1.639486489	17.75438	12.91251	50.36684	4438.997	25.33215	258.9853	23.6276	126.4671
666	Sorex_alpinus	446	NA	NA	Sorex alpinus	Sorex alpinus	NA	Alpine shrew	Sorico	0	Sparti (1990)	0	0	NA	3	7.9	48.2	448	cathemeral	NA	NA	NA	5.95	NA	solitary	semi-fossorial	NA	solitary	no	NA	NA	NA	48.2	7.9	1.683047038	0.897627091	6.928642	8.847116	31.30025	6830.346	27.85871	845.618	25.13745	675.958
667	Sorex_araneus	447	NA	NA	Sorex araneus	Sorex araneus	NA	Common shrew	Sorico	0	Nagel (1980, 1985)	0	0	NA	9	8.7	66.4	576	cathemeral	NA	1859.01	1.9	6.03	NA	solitary	semi-fossorial	NA	solitary	no	omnivore	11	NA	50.24342857	7.610571429	1.701079268	0.881417266	4.918319	6.826283	24.29493	7235.765	27.5922	660.2562	29.01503	26.82279
668	Sorex_cinereus	452	NA	cinereus	Sorex cinereus cinereus	Sorex cinereus	NA	Cinereous shrew	Sorico	0	Pearson (1947)	0	0	NA	1	3.65	38.7	632	cathemeral	NA	1111.97	NA	6.22	NA	solitary	semi-fossorial	NA	solitary	no	carnivore	NA	NA	38.46	5.01	1.58500928	0.699837726	0.1956502	8.673073	22.67798	10550.09	39.01682	821.7979	34.63603	134.4319
669	Sorex_minutus	457	NA	NA	Sorex minutus	Sorex minutus	NA	Eurasian pygmy shrew	Sorico	0	Gebczynski (1971)	0	0	NA	6	4.57	52.28	725	cathemeral	NA	849.99	1.5	5.77	NA	solitary	semi-fossorial	NA	solitary	no	omnivore	9	NA	42.65	4.634	1.629919036	0.665956029	5.625787	7.068407	24.60596	7386.542	28.28987	612.6133	29.98622	52.61588
670	Sorex_ornatus	456	NA	NA	Sorex coronatus	Sorex coronatus	NA	Crowned shrew	Sorico	0	Sparti & Genoud (1989)	0	0	NA	6	9.1	51.9	436	cathemeral	NA	1345.01	2.75	5.05	NA	solitary	semi-fossorial	NA	solitary	no	carnivore	14	NA	47.75428571	6.685714286	1.679012353	0.825147813	16.65081	12.76637	53.21196	4182.285	24.04008	598.5647	98.33702	361.743
671	Sorex_palustris	462	NA	NA	Sorex palustris	Sorex palustris	NA	American water shrew	Sorico	0	Gustak et al. (2005)	0	0	NA	5	14.4	70.65	424	cathemeral	NA	NA	2.5	5.7	NA	solitary	semi-fossorial	NA	solitary	no	omnivore	14	NA	70.65	14.4	1.849112166	1.158362492	6.113746	10.84776	30.48429	8556.316	35.63516	987.4832	24.47877	455.9472
672	Sorex_vagrans	463	NA	NA	Sorex vagrans	Sorex vagrans	NA	Vagrant shrew	Sorico	0	Tomasi (1985)	0	0	NA	7	5.2	19.71	249	cathemeral	NA	1759.54	2.5	5.25	NA	solitary	semi-fossorial	NA	solitary	no	NA	13	NA	19.71	5.2	1.294686624	0.716003344	9.26852	11.19329	44.0484	5083.591	25.70144	1094.671	56.26052	731.807
673	Spalacopus_cyanus	777	NA	NA	Spalacopus cyanus	Spalacopus cyanus	NA	Coruro	RodHystrico	0	McNab (1979b)	0	0	NA	2	185	146.2	137	diurnal	129.6	4500	1.75	2.35	NA	facultative	semi-fossorial	NA	group_living	no	herbivore	4	NA	73.73	101.5941176	1.867644234	2.006868563	13.9433	12.17153	56.15911	3476.309	22.10394	353.951	105.1078	492.6774
674	Spermophilus_citellus	1459	NA	NA	Citellus citellus, Spermophilus	Spermophilus citellus	NA	European ground squirrel	RodSciuro	0	Kayser (1939)	0	0	NA	2	243	239.4	183	diurnal	NA	NA	1.33	6	NA	obligate	semi-fossorial	NA	NA	NA	NA	8	NA	239.4	243	2.379124146	2.385606274	10.84095	9.550326	31.71563	7101.868	29.52501	616.6514	30.22241	420.1438
675	Spermophilus_dauricus	1460	NA	NA	Spermophilus dauricus	Spermophilus dauricus	NA	Daurian ground squirrel	RodSciuro	0	Li et al. (2001)	0	0	NA	5	347	182.4	108	diurnal	NA	NA	0.91	5.62	NA	obligate	semi-fossorial	NA	NA	NA	NA	5	NA	182.4	347	2.261024834	2.540329475	3.693799	12.7117	25.28712	13634.73	50.22153	420.488	110.0332	656.7916
676	Spilocuscus_maculatus	1674	NA	NA	Phalanger maculatus	Spilocuscus maculatus	NA	Common spotted cuscus	Diproto	0	Dawson & Degabriele (1973)	0	0	NA	6	4250	1020	97	nocturnal	NA	NA	NA	1.26	NA	solitary	terrestrial	NA	NA	NA	NA	NA	NA	1021.657143	4214.042857	3.009305176	3.624698948	26.6391	6.970714	77.25184	642.1255	9.056794	2427.16	38.52108	66.98108
677	Spilogale_putorius	134	NA	NA	Spilogale putorius	Spilogale putorius	NA	Eastern spotted skunk	Carniv	0	Knudsen (1979), Knudsen & Kilgore (1990)	0	0	NA	6	624	265.8	102	nocturnal	126	4.7	1.5	4.73	NA	solitary	terrestrial	NA	solitary	no	omnivore	7	NA	265.8	624	2.424554977	2.79518459	22.05765	10.57064	41.35538	5288.3	25.79286	736.5144	53.16409	39.90837
678	Steatomys_pratensis	1384	NA	NA	Steatomys pratensis	Steatomys pratensis	NA	Fat mouse	RodMyom	0	Ellison (1995)	0	0	NA	10	27.5	36.16	136	nocturnal	NA	27.57	NA	4.67	NA	semi_facultative	semi-fossorial	NA	solitary	no	NA	NA	NA	21.08866667	36.20133333	1.324049122	1.558724566	22.83248	12.11843	65.57715	1773.245	18.81376	1127.503	84.12855	853.4651
679	Stochomys_longicaudatus	1373	NA	NA	Stochomys longicaudatus	Stochomys longicaudatus	NA	Target rat	RodMyom	0	Hildwein (1972b)	0	0	NA	4	89.3	102.6	163	nocturnal	NA	83.26	NA	3	NA	solitary	semi-fossorial	NA	NA	NA	NA	NA	NA	102.6	89.3	2.011147361	1.950851459	24.71315	10.20231	82.42508	531.8549	12.07239	1748.171	40.39525	466.6528
680	Sturnira_erythromos	292	NA	NA	Sturnira erythromos	Sturnira erythromos	NA	Hairy yellow-shouldered bat	Chiro	0	Soriano et al. (2002)	0	0	NA	10	15.9	39.9	223	nocturnal	NA	NA	NA	0.99	NA	facultative	flying	NA	NA	NA	NA	NA	NA	39.9	15.9	1.600972896	1.201397124	24.78047	9.141095	82.41639	538.5265	11.34172	1716.17	54.08802	346.636
681	Sturnira_lilium	293	NA	NA	Sturnira lilium	Sturnira lilium	NA	Little yellow-shouldered bat	Chiro	0	McNab (1969,1989)	0	0	NA	16	21.9	39.2	173	nocturnal	144	NA	2	0.99	NA	facultative	flying	NA	NA	NA	NA	2	NA	41.21428571	20.19761905	1.615047777	1.305300177	24.85399	10.11043	72.28849	1186.344	14.41752	1720.672	74.55243	191.2486
682	Sturnira_tildae	296	NA	NA	Sturnira tildae	Sturnira tildae	NA	Tilda's yellow-shouldered bat	Chiro	0	Cruz-Neto et al. (2001)	0	0	NA	4	20.5	39.9	185	nocturnal	NA	NA	NA	0.98	NA	facultative	flying	NA	NA	NA	NA	NA	NA	39.9	20.5	1.600972896	1.311753861	25.7276	9.606673	77.10664	621.1618	12.45279	1948.107	52.65753	135.4225
683	Suncus_etruscus	464	NA	NA	Suncus etruscus	Suncus etruscus	NA	Etruscan shrew	Sorico	0	Fons & Sicart (1976)	0	0	NA	5	2.3	10.8	247	nocturnal	NA	NA	3.4	3.91	NA	solitary	semi-fossorial	NA	social_monogamy	no	NA	13	NA	11.01043478	2.295652174	1.041804469	0.360906087	22.12119	8.697611	45.38902	3671.826	20.50008	2377.747	83.97327	53.32895
684	Suncus_murinus	468	NA	NA	Suncus murinus	Suncus murinus	NA	Asian house shrew	Sorico	0	Dryden et al. (1974)	0	0	NA	13	52.4	88	206	nocturnal	NA	NA	9.8	2.96	NA	solitary	semi-fossorial	NA	solitary	no	NA	29	NA	88	52.4	1.944482672	1.719331287	19.58091	6.838854	31.38608	6087.316	24.44674	1400.18	53.78676	46.31892
685	Suricata_suricatta	129	NA	NA	Suricata suricatta	Suricata suricatta	NA	Meerkat	Carniv	0	Müller & Lojewski (1986)	0	0	NA	5	850	310.3	95	diurnal	247.2	NA	1	3.63	NA	obligate	semi-fossorial	NA	social_monogamy	yes	carnivore	4	NA	310.3	850	2.491781776	2.929418926	18.85134	16.26179	55.31381	4515.893	29.071	319.6327	77.57946	1115.73
686	Syconycteris_australis	332	NA	NA	Syconycteris australis	Syconycteris australis	NA	Common blossom bat	Chiro	0	Bartholomew et al. (1964)	0	0	NA	1	17.5	33.78	176	nocturnal	NA	NA	2	1	NA	semi_facultative	flying	NA	solitary	no	NA	2	NA	23.434	17.2	1.369846426	1.235528447	24.93867	7.535894	73.19394	1113.732	10.85879	2559.518	34.27364	129.7548
687	Sylvilagus_audubonii	659	NA	NA	Sylvilagus audubonii	Sylvilagus audubonii	NA	Desert cottontail	Lago	0	Hinds (1973)	0	0	NA	29	672.4	436.9	159	crepuscular	93.6	290	5	2.97	NA	solitary	semi-fossorial	NA	solitary	no	NA	15	NA	436.9	672.4	2.640382045	2.827627705	14.27464	15.94917	42.93659	7563.644	37.2732	378.4766	62.80932	1219.756
688	Sylvilagus_floridanus	660	NA	NA	Lepus sylvaticus (wild cottontail rabbit in Oklahoma)	Sylvilagus floridanus	NA	Eastern cottontail	Lago	0	Lee (1940)	0	0	NA	8	981	557.2	154	nocturnal	117.6	680.83	3.89	5.13	NA	solitary	semi-fossorial	NA	solitary	no	herbivore	20	NA	557.2	981	2.746011108	2.991669007	11.24798	10.84792	41.54486	6191.139	28.88732	1109.944	45.44326	449.4704
689	Tachyglossus_aculeatus	1726	NA	NA	Echidna	Tachyglossus aculeatus	NA	Short-beaked echidna	Monotre	0	Martin (1903)	0	0	NA	3	2363	375.3	55	nocturnal	NA	NA	NA	1	NA	solitary	semi-fossorial	NA	solitary	no	carnivore	NA	NA	573.7006	3456.18	2.758685304	3.538596353	20.82556	8.883197	56.69093	2484.027	16.08006	1417.883	56.4614	159.9826
690	Tachyoryctes_splendens	1398	NA	NA	Tachyoryctes splendens	Tachyoryctes splendens	NA	East African mole rat	RodMyom	0	McNab (1966)	0	0	NA	5	191	150.9	138	NA	45.6	3385.42	2.07	1.44	NA	obligate	fossorial	NA	NA	NA	herbivore	3	NA	150.9	191	2.17868924	2.281033367	20.32143	12.69898	81.25641	622.1987	15.69388	1149.247	54.59694	1485.435
691	Tadarida_brasiliensis	240	NA	mexicana	Tadarida mexicana	Tadarida brasiliensis	NA	Mexican free-tailed bat	Chiro	0	Herreid (1963)	0	0	NA	1	10.4	16.6	126	nocturnal	NA	NA	1	1.11	NA	facultative	flying	NA	group_living	no	NA	1	NA	12.36	11.12	1.092018471	1.046104787	23.65677	8.810742	60.5232	2477.232	15.97927	1479.697	47.5674	114.725
692	Tadarida_teniotis	244	NA	NA	Tadarida teniotis	Tadarida teniotis	NA	European free-tailed bat	Chiro	0	Marom et al. (2006)	0	0	NA	5	32	34.4	115	nocturnal	NA	NA	NA	0.98	NA	facultative	flying	NA	NA	NA	NA	NA	NA	34.4	32	1.536558443	1.505149978	17.51588	7.678753	32.79868	5533.018	22.95971	511.4291	77.31979	189.2335
693	Tamandua_mexicana	1539	NA	NA	Tamandua tetradactyla	Tamandua mexicana	NA	Northern tamandua	Pilosa	0	Enger (1957)	0	0	NA	1	3500	910	100	cathemeral	NA	4.84	1	NA	NA	solitary	terrestrial	NA	solitary	no	carnivore	NA	NA	865.3	4032.5	2.937166704	3.605574376	25.14879	10.45655	72.13848	1002.009	14.4536	1667.245	62.44969	198.1514
694	Tamias_striatus	1505	NA	NA	Tamias striatus	Tamias striatus	NA	Eastern chipmunk	RodSciuro	0	Neumann (1967)	0	0	NA	14	107	133.8	186	diurnal	114	NA	1.53	4.22	NA	facultative	semi-fossorial	NA	solitary	no	NA	6	NA	115.839759	92.19839357	2.063857645	1.964723354	8.748993	9.809045	27.28178	8853.088	35.09276	1085.524	12.73529	66.94389
695	Tamiasciurus_hudsonicus	1510	NA	preblei	Tamiasciurus hudsonicus preblei	Tamiasciurus hudsonicus	NA	American red squirrel	RodSciuro	0	Irving et al. (1955)	0	0	NA	2	175	297.5	289	diurnal	144	174.35	1.67	4.2	NA	solitary	semi-fossorial	NA	solitary	no	herbivore	7	NA	348.6205882	242.5970588	2.542353031	2.384885531	4.607153	10.22831	28.16373	9209.15	36.61296	839.634	33.10035	312.9407
696	Taphozous_mauritianus	222	NA	NA	Taphozous mauritianus	Taphozous mauritianus	NA	Mauritan tomb bat	Chiro	0	Toussaint & McKechnie (2012)	0	0	NA	15	26.17	31.14	121	nocturnal	NA	NA	1	1	NA	facultative	flying	NA	group_living	no	NA	1	NA	31.14	26.17	1.493318608	1.417803723	24.23781	9.129171	65.70982	1353.811	13.79137	1669.432	82.43878	272.4728
697	Tarsipes_rostratus	1696	NA	NA	Tarsipes rostratus	Tarsipes rostratus	NA	Honey possom	Diproto	0	Withers et al. (1990)	0	0	NA	15	10	29	227	nocturnal	NA	29699.99	3	2.93	NA	solitary	terrestrial	NA	NA	NA	NA	9	NA	24.1	8.536363636	1.382017043	0.931272907	16.57428	12.62173	50.98757	4131.004	24.29319	453.5397	53.08796	246.2436
698	Tatera_indica	1374	NA	NA	Tatera indica indica	Tatera indica	NA	Indian gerbil	RodMyom	0	Goyal et al. (1981)	0	0	NA	7	86.8	75.5	122	nocturnal	84	NA	4.17	5.42	NA	solitary	semi-fossorial	NA	solitary	no	omnivore	23	NA	75.5	86.8	1.877946952	1.938519725	25.48997	13.00975	39.44824	7670.998	33.79444	333.889	98.61081	11.81795
699	Taxidea_taxus	162	NA	NA	Taxidea taxus	Taxidea taxus	NA	American badger	Carniv	0	Harlow (1981)	0	0	NA	6	9000	2700	149	nocturnal	312	1.94	0.74	3.07	NA	solitary	semi-fossorial	NA	solitary	no	carnivore	2	NA	2700	9000	3.431363764	3.954242509	12.42345	10.6093	32.23635	7821.019	33.22542	707.8066	37.90635	343.903
700	Tenrec_ecaudatus	499	NA	NA	Tenrec ecaudatus	Tenrec ecaudatus	NA	Tailess tenrec	Afro	0	Hildwein (1970)	0	0	NA	5	790	260.5	84	nocturnal	NA	NA	1.5	13.89	NA	solitary	semi-fossorial	NA	solitary	no	NA	21	NA	260.5	790	2.415807728	2.897627091	23.26194	12.46787	65.4436	2274.264	18.53946	1413.893	102.1815	424.8117
701	Thallomys_paedulcus	1375	NA	NA	Thallomys paedulcus	Thallomys paedulcus	NA	Acacia rat	RodMyom	0	Lovegrove et al. (1991)	0	0	NA	6	124.7	68.5	85	nocturnal	NA	34	NA	3	NA	solitary	semi-fossorial	NA	NA	NA	NA	NA	NA	68.5	124.7	1.835690571	2.095866453	21.92121	13.33143	60.7704	2195.932	21.13492	870.4857	98.67219	1023.962
702	Thomomys_bottae	796	NA	NA	Thomomys bottae	Thomomys bottae	NA	Botta's pocket gopher	RodCastor	0	Vleck (1979)	0	0	NA	21	143	120.1	135	NA	73.2	5250	1.5	4.33	NA	solitary	semi-fossorial	NA	solitary	no	herbivore	6	NA	122.2655172	146.862069	2.087303989	2.166909642	19.04429	15.58252	53.99797	5018.813	29.18892	311.6866	87.556	983.9311
703	Thomomys_talpoides	799	NA	NA	Thomomys talpoides	Thomomys talpoides	NA	Northern pocket gopher	RodCastor	0	Bradley et al. (1974)	0	0	NA	7	106	109.2	153	NA	45	2196.71	1.13	5.09	NA	solitary	semi-fossorial	NA	group_living	no	NA	6	NA	129.1363636	105.4272727	2.111048553	2.022952972	9.203918	14.95808	39.55042	7944.444	37.89014	478.4055	43.1431	1483.512
704	Thomomys_townsendii	802	NA	nevadensis	Thomomys townsendii beckmani	Thomomys townsendii	NA	Townsend's pocket gopher	RodCastor	0	Contreras (1983)	0	0	NA	2	249	189.2	142	NA	NA	NA	2	5.67	NA	solitary	semi-fossorial	NA	solitary	no	NA	11	NA	189.2	249	2.276921132	2.396199347	8.255645	16.25703	41.27478	7749.087	39.08054	288.2095	35.12998	1396.028
705	Thomomys_umbrinus	803	NA	NA	Thomomys umbrinus	Thomomys umbrinus	NA	Southern pocket gopher	RodCastor	0	Bradley et al. (1974)	0	0	NA	8	95.3	72.3	110	NA	NA	NA	1	3.9	NA	solitary	semi-fossorial	NA	solitary	no	NA	4	NA	72.3	95.3	1.859138297	1.979092901	19.31153	15.77026	58.83796	3922.296	27.32716	794.5658	88.3973	1316.93
706	Thrichomys_apereoides	746	NA	NA	Thrichomys apereoides	Thrichomys apereoides	NA	Common punaré	RodHystrico	0	Arends & McNab (2001)	0	0	NA	2	323	206.7	129	crepuscular	NA	NA	2.5	3.15	NA	NA	semi-fossorial	NA	solitary	no	NA	8	NA	206.7	323	2.315340477	2.509202522	24.27318	11.688	71.88502	1136.566	16.09691	891.6045	87.24588	474.4896
707	Thylamys_elegans	1640	NA	NA	Thylamys elegans	Thylamys elegans	NA	Elegant fat-tailed mouse opossum	Didelphi	0	Opazo et al. (1999)	0	0	NA	16	32.1	29.2	98	crepuscular	NA	703.01	2	10.6	NA	solitary	semi-fossorial	NA	solitary	no	carnivore	21	NA	29.87953488	34.01162791	1.475373833	1.531627419	16.22649	9.212549	55.30621	2564.396	16.51688	174.1936	110.6427	44.2829
708	Tolypeutes_matacus	1528	NA	NA	Tolypeutes matacus	Tolypeutes matacus	NA	Southern three-banded armadillo	Cingulata	0	McNab (1980)	0	0	NA	4	1160	210	51	cathemeral	NA	7	1	1	NA	solitary	semi-fossorial	NA	solitary	no	NA	1	NA	210	1160	2.322219295	3.064457989	23.01183	13.19797	54.37533	3822.564	24.26722	828.453	60.03739	160.3887
709	Tonatia_bidens	297	NA	NA	Tonatia bidens	Tonatia bidens	NA	Greater round-eared bat	Chiro	0	McNab (1969,1989)	0	0	NA	3	27.4	39.2	147	nocturnal	NA	NA	NA	0.98	NA	facultative	flying	NA	NA	NA	NA	NA	NA	39.2	27.4	1.593286067	1.437750563	22.54125	11.95686	63.86641	2246.752	18.81668	1301.532	54.99054	397.2054
710	Tragelaphus_oryx	40	NA	NA	Taurotragus oryx	Taurotragus oryx	Tragelaphus oryx	Common eland	Artio	0	Taylor & Lyman (1967)	0	0	NA	3	133000	31787	245	cathemeral	313.2	1.64	NA	1	NA	facultative	terrestrial	NA	group_living	no	herbivore	NA	NA	64511.16667	277500	4.809634896	5.443262987	23.74451	13.09085	73.18954	1445.266	18.19615	900.5826	66.93104	904.043
711	Tragulus_javanicus	64	NA	NA	Tragulus javanicus	Tragulus javanicus	NA	Javan chevrotain	Artio	0	Whittow et al. (1977c)	0	0	NA	5	1613	869.4	167	nocturnal	168	NA	NA	1	NA	solitary	terrestrial	NA	solitary	no	NA	NA	NA	869.4	1613	2.939219636	3.207634367	25.7975	9.650184	78.83526	465.9724	12.09393	2439.08	56.012	165.8773
712	Transandinomys_talamancae	1052	NA	NA	Oryzomys talamancae	Oryzomys talamancae	Transandinomys talamancae	Talamancan rice rat	RodMyom	0	Enger (1957)	0	0	NA	1	20	35	165	nocturnal	NA	NA	NA	NA	NA	semi_facultative	terrestrial	NA	solitary	no	NA	NA	NA	35	20	1.544068044	1.301029996	24.31175	8.91343	80.12813	597.8651	11.01289	1666.248	46.49264	362.4359
713	Trichechus_inunguis	529	NA	NA	Trichechus inunguis	Trichechus inunguis	NA	Amazonian manatee	Sirenia	0	Gallivan & Best (1980)	0	0	NA	1	170500	8531	55	NA	NA	NA	0.5	1	NA	semi_facultative	aquatic	NA	NA	NA	NA	1	NA	8363.666667	169666.6667	3.922396716	5.229596528	26.68065	9.642647	84.19678	395.3545	11.34577	2409.468	60.32026	61.3763
714	Trichechus_manatus	531	NA	NA	Trichechus latirostris	Trichechus manatus	NA	West Indian manatee	Sirenia	0	Scholander & Irving (1941)	0	0	NA	1	330000	30000	119	NA	NA	NA	0.37	1	NA	semi_facultative	aquatic	NA	NA	NA	NA	0	NA	15744	403275	4.197115081	5.6056013	24.06811	9.290224	61.40513	2587.858	16.98149	1558.099	53.36017	9.526974
715	Trichosurus_vulpecula	1676	NA	NA	Trichosurus vulpecula	Trichosurus vulpecula	NA	Common brushtail possum	Diproto	0	Martin (1903)	0	0	NA	1	2160	364.8	57	nocturnal	NA	124	1.5	1.02	NA	solitary	semi-fossorial	NA	NA	NA	herbivore	2	NA	753.9857143	2037.964286	2.877363117	3.309196569	19.66406	10.86368	50.51637	3717.18	21.52024	711.0036	60.85725	196.24
716	Trinomys_setosus	NA	NA	NA	NA	NA	NA	Hairy Atlantic spiny rat	RodHystrico	10	Fabio-Braga & Klein (2018)	NA	NA	NA	5	316.6	177.296	NA	NA	NA	NA	NA	NA	NA	NA	NA	NA	NA	NA	NA	NA	NA	177.296	316.6	2.248698938	2.500510911	22.81272	10.77245	65.30413	1700.754	16.56109	1175.292	61.49445	358.1728
717	Tscherskia_triton	1167	NA	NA	Cricetulus triton	Tscherskia triton	NA	Greater long-tailed hamster	RodMyom	0	Wang et al. (2003b)	0	0	NA	1	132	162.4	194	nocturnal	NA	NA	NA	4.24	NA	solitary	semi-fossorial	NA	solitary	no	NA	NA	NA	162.4	132	2.210586025	2.120573931	10.85445	9.581648	25.06814	9908.217	37.37869	989.3223	86.61768	83.11364
718	Tupaia_belangeri	627	NA	chinensis	Tupaia chinesis	Tupaia belangeri	NA	Northern treeshrew	Scand	0	Yousef et al. (1971)	0	0	NA	18	161	151.3	156	diurnal	NA	NA	7.5	2	NA	solitary	semi-fossorial	NA	solitary	no	NA	15	NA	172.3054795	125.5493151	2.236299089	2.098814348	25.51997	8.605143	56.95914	2004.727	15.72225	2348.44	82.57075	140.1332
719	Tupaia_glis	625	NA	NA	Tupaia glis	Tupaia glis	NA	Common treeshrew	Scand	0	Bradley & Hudson (1974)	0	0	NA	3	123	93.5	118	diurnal	149	406.3	2.5	2.44	NA	solitary	semi-fossorial	NA	solitary	no	omnivore	6	NA	326.6875	144.775	2.514132517	2.160693574	26.69921	8.600965	78.30437	509.1856	10.98532	2516.827	46.69526	75.25354
720	Tupaia_minor	NA	NA	NA	NA	NA	NA	Lesser treeshrew	Scand	10	Thonis et al. (2020)	NA	NA	NA	7	65.2	67.156	NA	NA	NA	NA	NA	NA	NA	NA	NA	NA	NA	NA	NA	NA	NA	67.156	65.2	1.82708482	1.814247596	26.73622	8.527726	86.23329	375.8193	9.842808	2410.641	28.8394	28.88926
721	Tupaia_tana	NA	NA	NA	NA	NA	NA	Large treeshrew	Scand	10	Levesque et al. (2018)	NA	NA	NA	28	249.5	187.64	NA	NA	NA	NA	NA	NA	NA	NA	NA	NA	NA	NA	NA	NA	NA	187.64	249.5	2.273325424	2.39707055	26.58837	8.383609	86.59647	353.1413	9.616765	3046.969	28.83022	52.17337
722	Tursiops_truncatus	67	NA	NA	Tursiops truncatus	Tursiops truncatus	NA	Common bottlenose dolphin	Cetac	0	Irving et al. (1941)	0	0	NA	4	170000	60000	387	NA	619.2	0.2	0.5	1	NA	obligate	aquatic	NA	group_living	no	carnivore	1	NA	52681.5	173283.3333	4.721658132	5.238756794	15.08285	8.93209	47.8123	3637.906	19.4287	1754.096	28.65356	88.37644
723	Tympanoctomys_barrerae	788	NA	NA	Tympanoctomys barrerae	Tympanoctomys barrerae	NA	Plains viscacha rat	RodHystrico	0	Bozinovic & Contreras (1990)	0	0	NA	2	71.4	76.8	144	nocturnal	NA	NA	NA	NA	NA	solitary	semi-fossorial	NA	solitary	no	NA	NA	NA	76.8	71.4	1.88536122	1.853698212	14.93114	16.15367	50.1686	5785.241	32.0996	271.1635	44.28376	537.6097
724	Urocitellus_armatus	1454	NA	NA	Citellus armatus	Spermophilus armatus	Urocitellus armatus	Uinta ground squirrel	RodSciuro	0	Hudson et al. (1972)	0	0	NA	11	306.2	165.6	107	diurnal	NA	4544.01	1	5.4	NA	obligate	semi-fossorial	NA	solitary	no	NA	5	NA	173.31875	306.45	2.238845548	2.486359626	3.19629	15.22078	37.42887	8562.488	40.41957	422.1034	20.15828	2112.338
725	Urocitellus_beldingi	1457	NA	NA	Spermophilus beldingi	Spermophilus beldingi	Urocitellus beldingi	Belding's ground squirrel	RodSciuro	0	Hudson et al. (1972)	0	0	NA	4	283.3	153.2	105	diurnal	NA	2378.64	1	5.71	NA	obligate	semi-fossorial	NA	solitary	no	NA	6	NA	155.8571429	286.0857143	2.192726711	2.456496172	7.107051	16.01358	42.26794	7333.11	38.03115	341.8698	32.04158	1549.107
726	Urocitellus_parryii	1472	NA	NA	Citellus parryii	Spermophilus parryii	NA	Arctic ground squirrel	RodSciuro	0	Scholander et al. (1950)	0	0	NA	5	964	572.9	161	diurnal	60	NA	1	6.5	NA	obligate	semi-fossorial	NA	solitary	no	herbivore	7	NA	480.755814	672.2604651	2.681924545	2.827537572	-13.31731	9.7226	17.55003	16598.37	54.39577	314.0573	60.82346	616.855
727	Urocitellus_richardsonii	1475	NA	NA	Citellus richardsoni	Spermophilus richardsonii	Urocitellus richardsonii	Richardson's ground squirrel	RodSciuro	0	Hudson et al. (1972)	0	0	NA	10	258.8	130.1	95	diurnal	NA	374.69	1	7.59	NA	obligate	semi-fossorial	NA	solitary	no	NA	8	NA	145.8	255.55	2.163757524	2.407475885	3.376702	12.91276	27.13124	11778.94	47.0565	421.1844	57.44466	648.7257
728	Urocitellus_townsendii	1486	NA	NA	Citellus townsendi	Spermophilus townsendii	Urocitellus townsendii	Townsend's ground squirrel	RodSciuro	0	Hudson et al. (1972)	0	0	NA	8	198.7	114.4	101	diurnal	NA	759.22	1	8.49	NA	obligate	semi-fossorial	NA	solitary	no	NA	8	NA	120.8285714	212.5428571	2.082169641	2.327446514	10.02687	13.10259	37.3724	7561	34.46308	232.4048	45.66206	420.1955
729	Uroderma_bilobatum	298	NA	NA	Uroderma bilobatum	Uroderma bilobatum	NA	Tent-making bat	Chiro	0	McNab (1969,1989)	0	0	NA	2	16.2	26.6	147	nocturnal	NA	NA	2	0.99	NA	facultative	flying	NA	group_living	no	NA	2	NA	26.6	16.2	1.424881637	1.209515015	25.59577	10.82452	75.1546	610.9518	14.29358	1907.871	60.82505	227.8426
730	Uromys_caudimaculatus	1376	NA	NA	Uromys caudimaculatus	Uromys caudimaculatus	NA	Giant white-tailed rat	RodMyom	0	Hinds et al. (1993)	0	0	NA	3	819	570.6	180	diurnal	NA	NA	NA	2.06	NA	semi_facultative	semi-fossorial	NA	solitary	no	NA	NA	NA	570.6	819	2.756331767	2.913283902	25.90535	7.715309	73.47249	1012.807	10.76153	2424.166	43.28381	105.1947
731	Ursus_americanus	207	NA	NA	Ursus americanus	Ursus americanus	NA	American black bear	Carniv	0	Watts & Cuyler (1988)	0	0	NA	2	129500	15341	121	diurnal	408	0.72	0.38	2.54	NA	solitary	terrestrial	NA	solitary	no	omnivore	1	NA	15035.5	97725	4.177117875	4.990005679	10.79551	9.368181	34.97115	6166.918	26.70542	1622.154	40.30517	298.6187
732	Ursus_arctos	210	NA	horribilis	Ursus arctos horribilis	Ursus arctos	NA	Brown bear	Carniv	0	Watts & Jonkel (1988)	0	0	NA	2	170000	19787	128	diurnal	600	0.02	0.36	2.36	NA	solitary	terrestrial	NA	solitary	no	omnivore	1	NA	18991.33333	158666.6667	4.278555457	5.200485698	5.782016	8.573524	27.99558	7611.497	30.39691	796.1402	32.45953	554.7239
733	Ursus_maritimus	212	NA	NA	Ursus maritimus	Ursus maritimus	NA	Polar bear	Carniv	0	Watts et al. (1987)	0	0	NA	3	181333	22376	138	diurnal	525.6	0.007048404	0.36	1.66	NA	solitary	terrestrial	NA	solitary	no	carnivore	1	NA	22857	186999.75	4.359019228	5.271841026	-13.62492	7.165383	16.81633	13042.93	44.21839	243.3195	46.4077	172.3569
734	Vampyressa_pusilla	300	NA	NA	Vampyressa pussila	Vampyressa pusilla	NA	Souther little yellow-eared bat	Chiro	0	Cruz-Neto et al. (2001)	0	0	NA	3	8.8	18.6	160	nocturnal	NA	NA	2	0.98	NA	facultative	flying	NA	NA	NA	NA	2	NA	18.6	8.8	1.269512944	0.944482672	20.2646	11.92095	60.45372	2574.669	19.27049	1484.201	40.5515	534.8228
735	Varecia_variegata	610	NA	NA	Varecia variegata	Varecia variegata	NA	Black-and-white ruffed lemur	Prima	0	McNab	1	0	Young et al. (1990)	1	3053	590	71	crepuscular	444	27.83	1	2.23	NA	obligate	terrestrial	NA	group_living	no	NA	2	NA	590	3053	2.770852012	3.484726804	21.11304	9.876365	62.09673	2399.036	15.73821	2073.299	64.25084	575.7789
736	Vespertilio_murinus	286	NA	NA	Phyllostomus discolor	Phyllostomus discolor	NA	Pale spear-nosed bat	Chiro	0	McNab (1969,1989)	0	0	NA	32	33.5	34.5	112	nocturnal	108	NA	NA	0.99	NA	facultative	flying	NA	group_living	no	NA	NA	NA	34.5	33.5	1.537819095	1.525044807	8.416423	6.203911	27.56178	5892.88	22.43233	763.9053	23.08208	18.08545
737	Vulpes_cana	96	NA	NA	Vulpes cana	Vulpes cana	NA	Blanford's fox	Carniv	0	Williams et al. (2004a)	0	0	NA	4	1285	631.2	143	nocturnal	NA	1.25	NA	2	NA	solitary	semi-fossorial	NA	social_monogamy	no	NA	NA	NA	631.2	1285	2.80016699	3.108903128	21.31966	14.41867	43.78008	6729.013	32.98324	119.2726	94.93743	1020.106
738	Vulpes_lagopus	99	NA	NA	Alopex lagopus	Alopex lagopus	NA	Arctic fox	Carniv	0	Scholander et al. (1950)	0	0	NA	3	4700	2747	243	nocturnal	180	0.1	1.1	7.65	52.99	obligate	terrestrial	seasonal	social_monogamy	yes	carnivore	8	na	2015.59	4226	3.304402195	3.625929493	-11.21646	6.494489	17.8416	11058.55	37.33702	324.1135	49.25909	168.3367
739	Vulpes_macrotis	105	NA	NA	Vulpes macrotis	Vulpes macrotis	NA	Kit fox	Carniv	0	Golightly & Ohmart (1983)	0	0	NA	11	1769	1078.4	194	nocturnal	NA	0.19	NA	4.5	NA	solitary	semi-fossorial	NA	NA	NA	carnivore	NA	NA	1078.4	1769	3.032779879	3.247727833	16.45098	15.92506	46.52689	6568.555	34.40673	319.0383	72.89675	706.3257
740	Vulpes_rueppellii	95	NA	NA	Vulpes rueppelli	Vulpes rueppellii	Vulpes rueppelli	Rüppell's fox	Carniv	0	Williams et al. (2002)	0	0	NA	6	1546	798.9	159	nocturnal	NA	NA	NA	2.12	NA	solitary	semi-fossorial	NA	solitary	no	carnivore	NA	NA	798.9	1546	2.902492421	3.18920949	24.36583	15.2622	46.53443	6261.917	32.90241	42.71406	86.76628	440.9599
741	Vulpes_vulpes	106	NA	alascensis	Vulpes vulpes alascensis	Vulpes vulpes	NA	Red fox	Carniv	0	Irving et al. (1955)	0	0	NA	1	4440	2442	225	nocturnal	255.6	1.1	0.91	4.34	NA	solitary	semi-fossorial	NA	social_monogamy	yes	omnivore	4	NA	1471.807692	3105.769231	3.167851068	3.492169183	25.31631	9.429386	44.71602	3710.005	21.1426	2132.965	100.0802	17.6434
742	Vulpes_zerda	97	NA	NA	Fennecus zerda	Vulpes zerda	NA	Fennec fox	Carniv	0	Noll-Banholzer (1979)	0	0	NA	5	1106	396	100	nocturnal	195.6	NA	1	2.45	NA	solitary	semi-fossorial	NA	solitary	no	NA	2	NA	479.2	1154.444444	2.680516809	3.062373038	25.08705	15.52239	47.84179	6098.868	32.82557	27.59983	85.94482	390.9371
743	Xerospermophilus_mohavensis	1468	NA	NA	Citellus mohavensis	Spermophilus mohavensis	Xerospermophilus mohavensis	Mohave ground squirrel	RodSciuro	0	Hudson et al. (1972)	0	0	NA	7	239.5	111.3	86	diurnal	NA	301.99	NA	6.5	NA	obligate	semi-fossorial	NA	NA	NA	NA	NA	NA	149.6636364	246.5909091	2.175116293	2.391977062	16.58727	15.8608	41.87568	7638.774	37.45411	128.1288	62.94874	899.2051
744	Xerospermophilus_spilosoma	1478	NA	NA	Citellus spilosoma	Spermophilus spilosoma	Xerospermophilus spilosoma	Spotted ground squirrel	RodSciuro	0	Hudson et al. (1972)	0	0	NA	11	148.8	88.6	97	diurnal	NA	124.53	2	6.94	NA	obligate	semi-fossorial	NA	NA	NA	herbivore	14	NA	103.5892857	169.4178571	2.015314838	2.228959184	14.52334	16.43054	44.20943	7579.874	37.95706	396.0602	64.45091	1328.508
745	Xerospermophilus_tereticaudus	1481	NA	NA	Citellus tereticaudus	Spermophilus tereticaudus	Xerospermophilus tereticaudus	Round-tailed ground squirrel	RodSciuro	0	Taylor et al. (1970)	0	0	NA	3	236	266.7	209	diurnal	106.8	1456.02	1	6.32	NA	obligate	semi-fossorial	NA	solitary	no	omnivore	6	NA	87.42946429	129.9839286	1.941657817	2.113889659	20.46198	16.12139	45.48209	7237.907	35.45471	183.0591	55.53984	546.8831
746	Xerus_inauris	644	NA	NA	Lepus capensis	Lepus capensis	NA	Cape hare	Lago	0	Kronfeld & Shkolnik (1996)	0	0	NA	11	1400	525	112	nocturnal	NA	14.75	3.28	2.58	41.99	NA	terrestrial	seasonal	solitary	no	herbivore	8	60	393.1305556	819.4444444	2.5945368	2.913519515	19.52282	16.4367	55.13589	4594.686	29.36102	364.0137	83.63084	1150.1
747	Zaedyus_pichiy	1529	NA	NA	Zaedyus pichiy	Zaedyus pichiy	NA	Dwarf armadillo	Cingulata	0	McNab (1980)	0	0	NA	3	1740	393.2	72	nocturnal	NA	NA	NA	2	NA	solitary	semi-fossorial	NA	solitary	no	NA	NA	NA	393.2	1740	2.594613509	3.240549248	10.91416	13.7574	48.58043	5082.244	27.11128	250.5623	35.5708	519.4305
748	Zalophus_californianus	170	NA	NA	Zalophus californianus	Zalophus californianus	NA	Californian sea lion	Carniv	0	Feldkamp (1987)	0	0	NA	2	22500	8843	249	NA	428.4	0.5	1	1	NA	facultative	aquatic	NA	group_living	no	carnivore	1	NA	28915	73912.5	4.461123197	4.868717892	7.766469	7.103497	32.51822	4552.404	20.50339	1798.009	43.06581	42.51759
749	Zapus_hudsonius	1175	NA	NA	Zapus hudsonius	Zapus hudsonius	Zapus hudsonicus	Meadow jumping mouse	RodMyom	0	Morrison & Ryser (1962)	0	0	NA	8	30	45	158	nocturnal	67.2	882	2.07	5.17	NA	semi_facultative	semi-fossorial	NA	solitary	no	omnivore	11	NA	54.06923077	27.14615385	1.732950191	1.433708306	7.09425	9.454029	26.57732	8823.037	34.93161	1034.672	14.66073	77.27236
750	Zapus_princeps	1178	NA	NA	Zapus princeps	Zapus princeps	NA	Western jumping mouse	RodMyom	0	Cranford (1983)	0	0	NA	25	27.5	56.6	212	nocturnal	NA	292.3	0.9	4.89	NA	semi_facultative	semi-fossorial	NA	solitary	no	omnivore	4	NA	56.6	27.5	1.752816431	1.439332694	7.099147	12.48103	33.77851	7995.863	36.33132	737.1224	36.00789	1132.144
751	Alces_americanus	47	Alces_alces	NA	Alces alces	Alces alces	NA	Moose	Artio	0	Renecker & Hudson (1986)	0	0	NA	2	350000	56029	214	diurnal	324	0.4	0.77	1.29	229	semi_facultative	terrestrial	seasonal	solitary	no	herbivore	1	15	56029	350000	4.748412871	5.544068044	2.377329937	8.057865391	25.48338026	8485.123546	32.56648782	1098.335704	33.85250363	240.5590007
752	Callithrix_pygmaea	542	Cebuella_pygmaea	NA	Cebuella pygmaea	Callithrix pygmaea	NA	Pygmy marmoset	Prima	0	Morrison & Middleton (1967)	0	0	NA	2	116.8	110.6	144	diurnal	223.2	233	2	2	20	obligate	terrestrial	aseasonal	social_monogamy	yes	omnivore	4	na	93.46666667	136.5	1.970656755	2.135132651	25.78308893	9.423153935	85.32763464	456.8299356	11.09800964	2897.77374	18.03954233	165.5524777
753	Chaetophractus_nationi	1517	Chaetophractus_vellerosus	NA	Chaetophractus nationi	Chaetophractus nationi	NA	Andean hairy armadillo	Cingulata	0	McNab (1980)	0	0	NA	2	2150	559	87	cathemeral	36	NA	1	1.5	60	solitary	semi-fossorial	seasonal	solitary	NA	carnivore	2	na	559	2150	2.747411808	3.33243846	16.92813374	12.26390161	48.68880647	4318.355298	25.07703569	738.6875246	41.89858116	175.3022573
754	Clyomys_bishopi	NA	Clyomys_laticeps	NA	NA	NA	NA	Broad-headed spiny rat	RodHystrico	10	Fabio-Braga & Klein (2018)	NA	NA	NA	5	343.3	181.949	NA	NA	NA	NA	NA	NA	NA	NA	NA	NA	NA	NA	NA	NA	NA	181.949	343.3	2.259949673	2.535673803	22.90942195	12.10681685	67.73293758	1736.770316	18.18581755	1398.791727	74.19000153	566.5179259
755	Coendou_villosus	751	Coendou_spinosus	NA	Coendou villosus	Sphiggurus villosus	NA	Paraguay hairy dwarf porcupine	RodHystrico	0	Ozorio de Almeida & Galvao (1924)	0	0	NA	1	812	580	184	nocturnal	NA	NA	NA	1	NA	solitary	terrestrial	NA	solitary	no	NA	NA	NA	580	812	2.763427994	2.909556029	19.62731998	11.74355007	57.30886957	2921.828874	19.59585256	1466.378953	27.17405759	408.1416934
756	Cryptotis_parvus	437	Cryptotis_parva	NA	Cryptotis parva	Cryptotis parva	NA	North American least shrew	Sorico	0	Pfeiffer & Gass (1962)	0	0	NA	1	6.4	44.8	486	cathemeral	21	493.99	2.5	5.13	21.5	obligate	semi-fossorial	aseasonal	solitary	no	omnivore	13	10	21.20375	5.254583333	1.326412675	0.720538284	18.15474723	11.23364077	43.78639453	5483.57009	26.95169133	1036.662316	45.60853619	363.010109
757	Artibeus_cinereus	259	Dermanura_cinerea	NA	Artibeus cinereus	Artibeus cinereus	NA	Gervais's fruit-eating bat	Chiro	0	McNab (1969,1989)	0	0	NA	1	10.5	21.9	166	nocturnal	NA	NA	2	0.99	NA	semi_facultative	flying	seasonal	group_living	no	herbivore	2	na	21.9	10.5	1.340444115	1.021189299	25.2335616	10.8744401	75.52316671	680.3623767	14.27024915	1762.469555	61.5452081	325.2376081
758	Dobsonia_andersoni	302	Dobsonia_anderseni	NA	Dobsonia anderseni	Dobsonia anderseni	NA	Andersen's bare-backed fruit bat	Chiro	0	McNab & Bonaccorso (2001)	0	0	NA	2	241	174	134	nocturnal	NA	NA	2	1.5	NA	semi_facultative	flying	seasonal	group_living	NA	herbivore	3	19	174	241	2.240549248	2.382017043	26.307653	7.096857321	86.43089784	288.5315001	8.164241025	3335.757055	22.65971241	120.9318322
759	Petrosaltator_rozeti	513	Elephantulus_rozeti	NA	Elephantulus rozeti	Elephantulus rozeti	NA	North African sengi	Macros	0	Lovegrove et al. (2001)	0	0	NA	7	45.3	47.8	125	diurnal	36	NA	2	2.5	75	solitary	terrestrial	seasonal	social_monogamy	no	NA	5	1	47.8	45.3	1.679427897	1.656098202	16.92156172	12.78513674	39.45131701	6637.546276	32.19472417	274.8920052	49.34761485	819.2311785
760	Fukomys_amatus	671	Fukomys_anselli	2N=50	Cryptomys hottentotus amatus	Cryptomys amatus	NA	Zambian mole rat	RodHystrico	0	Bennett et al. (1994)	0	0	NA	7	77.3	48.7	86	cathemeral	NA	240	NA	2.7	95	obligate	fossorial	aseasonal	social_monogamy	no	herbivore	NA	na	48.7	77.3	1.687528961	1.888179494	20.89391951	13.14989209	54.36956549	2801.544341	24.05438007	850.4025292	118.5302356	1123.005426
761	Dipodillus_campestris	1230	Gerbillus_campestris	NA	Gerbillus campestris	Gerbillus campestris	NA	North African gerbil	RodMyom	0	Oufara et al. (1987)	0	0	NA	12	42.2	46.8	128	nocturnal	87.6	NA	NA	4.34	21	solitary	semi-fossorial	seasonal	solitary	no	omnivore	NA	4	46.8	42.2	1.670245853	1.625312451	23.01638577	14.18403157	45.51182814	5989.61545	31.2525533	81.91039089	79.04376971	466.551001
762	Dipodillus_dasyurus	1231	Gerbillus_dasyurus	NA	Gerbillus dasyurus	Gerbillus dasyurus	NA	Wagner's gerbil	RodMyom	0	Haim (1987)	0	0	NA	6	27.6	29.26	109	nocturnal	NA	NA	NA	3.88	25	solitary	semi-fossorial	seasonal	solitary	no	NA	NA	1	29.26	27.6	1.466274322	1.440909082	22.50554441	13.29462801	41.02479219	6986.848921	31.86675518	92.60721681	82.89882577	413.7864674
763	Puma_yagouaroundi	126	Herpailurus_yagouaroundi	NA	Herpailurus yaguaroundi	Herpailurus yaguarondi	NA	Jaguarundi	Carniv	0	McNab (2000)	0	0	NA	1	8350	1737	101	diurnal	127.83	0.58	2	2.5	75.01	solitary	terrestrial	aseasonal	solitary	no	omnivore	5	1	1737	8350	3.239799818	3.921686475	25.19726875	11.18940624	71.52468384	814.7492121	15.7156444	1656.90136	59.94285152	215.9278971
764	Urva_javanica	128	Herpestes_javanicus	NA	Herpestes auropunctatus	Herpestes javanicus	NA	Javan mongoose	Carniv	0	Ebisu & Whittow (1976)	0	0	NA	8	611	403.3	158	diurnal	199.2	39.59	2	2.24	70	solitary	terrestrial	seasonal	solitary	no	omnivore	4	18	403.3	611	2.605628222	2.78604121	25.4525406	8.383160701	69.73102923	1221.562092	12.49365368	1805.833686	61.58088937	131.0611359
765	Galerella_sanguinea	127	Herpestes_sanguineus	NA	Herpestes sanguineus	Galerella sanguinea	NA	Common slender mongoose	Carniv	0	Kamau et al. (1979)	0	0	NA	7	500	380	172	diurnal	151.2	1.32	2	2.23	61.27	solitary	terrestrial	seasonal	solitary	no	omnivore	4	63	380	500	2.579783597	2.698970004	25.05997924	9.924502294	63.08344779	2050.941367	15.82513686	1210.739134	80.76702048	44.73304092
766	Liomys_salvini	850	Heteromys_salvini	NA	Liomys salvani	Liomys salvini	NA	Salvin's spiny pocket mouse	RodCastor	0	Hudson & Rummel (1966)	0	0	NA	5	43.8	46.9	125	nocturnal	26.4	574.02	1.8	3.43	27.68	semi_facultative	semi-fossorial	seasonal	solitary	no	omnivore	6	na	52	43.695	1.716003344	1.640431744	23.98129615	11.10321662	73.25796966	884.9639062	15.35868768	1649.474539	86.77100361	543.2604134
767	Phoca_fasciata	181	Histriophoca_fasciata	NA	Histriophoca fasciata	Phoca fasciata	NA	Ribbon seal	Carniv	0	Iversen & Krog (1973)	0	0	NA	2	54000	17795	265	NA	NA	NA	NA	1	NA	solitary	aquatic	NA	solitary	no	NA	NA	NA	17795	54000	4.250297992	4.73239376	-5.904901288	7.855173585	20.0249451	11497.69317	39.23939984	431.7685098	44.50295755	11.88207118
768	Aeorestes_cinereus	353	Lasiurus_cinereus	NA	Lasiurus cinereus	Lasiurus cinereus	NA	Hoary bat	Chiro	0	Genoud (1993)	0	0	NA	1	19.9	16.52	78	nocturnal	25.2	NA	1	1.96	57.18	solitary	flying	seasonal	solitary	no	carnivore	2	52	38.88190476	24.56666667	1.589747532	1.390346233	13.77545663	8.900100204	47.07696205	5095.332986	23.938952	1162.556679	46.0171538	174.2476033
769	Dasypterus_intermedius	355	Lasiurus_intermedius	NA	Lasiurus intermedius	Lasiurus intermedius	NA	Northern yellow bat	Chiro	0	Genoud (1993)	0	0	NA	2	22.6	18.3	79	nocturnal	NA	NA	1	2.97	NA	solitary	flying	seasonal	solitary	no	carnivore	3	10	18.3	22.6	1.26245109	1.354108439	19.76376289	10.44954967	44.4610056	5118.97127	24.8651398	1357.31053	38.02660279	157.6865561
770	Auliscomys_micropus	947	Loxodontomys_micropus	NA	Auliscomys micropus	Auliscomys micropus	NA	Southern big-eared mouse	RodMyom	0	Bozinovic & Rosenmann (1988a)	0	0	NA	4	62.3	97.8	202	nocturnal	NA	227.64	NA	4.16	NA	NA	semi-fossorial	seasonal	NA	NA	omnivore	NA	7	97.8	62.3	1.990338855	1.794488047	10.79626719	10.97207288	48.93842489	4226.729204	22.47283397	633.1294483	38.90238505	384.7354125
771	Notamacropus_eugenii	1652	Macropus_eugenii	NA	Macropus eugenii	Macropus eugenii	NA	Tammar wallaby	Diproto	0	Dawson et al. (1969)	0	0	NA	15	4960	1419	121	nocturnal	168	73.86	1	1.01	29	facultative	terrestrial	seasonal	group_living	NA	herbivore	1	15	1496.818182	5053.454545	3.17516905	3.703588364	16.47799143	11.53118213	51.57075532	3788.365625	22.1974326	542.3307847	62.19204609	170.3504933
772	Osphranter_robustus	1656	Macropus_robustus	NA	Macropus robustus	Macropus robustus	NA	Common wallaroo	Diproto	0	Dawson (1972)	0	0	NA	1	29300	6094	142	nocturnal	288	40	1.31	1	33	solitary	terrestrial	seasonal	solitary	yes	herbivore	1	11	4662.307692	23222.46154	3.668600932	4.365908252	25.75734495	13.06529477	52.62091643	4309.549901	24.64258695	273.4606821	80.39036804	38.16961469
773	Notamacropus_rufogriseus	1658	Macropus_rufogriseus	NA	Macropus rufogriseus	Macropus rufogriseus	NA	Red-necked wallaby	Diproto	0	Nicol et al. (1997)	0	0	NA	1	4800	2160	188	nocturnal	228	46.47	1	1.01	29	semi_facultative	terrestrial	seasonal	solitary	NA	herbivore	1	10	2160	4800	3.334453751	3.681241237	13.77776798	10.29497819	48.81060425	3672.855631	20.88496448	757.3606506	27.76778815	182.9992612
774	Osphranter_rufus	1659	Macropus_rufus	NA	Megaleia rufa	Macropus rufus	NA	Red kangaroo	Diproto	0	Dawson & Hulbert (1970)	0	0	NA	6	32490	5791	125	nocturnal	360	3.14	NA	1	33	facultative	terrestrial	aseasonal	group_living	NA	herbivore	NA	1	4996.857143	25044.7619	3.698696933	4.398716907	22.11411018	14.69446477	48.20761934	5649.930735	30.35869548	276.7959004	51.78607713	252.5971562
775	Micoureus_paraguayanus	1632	Marmosa_paraguayana	NA	Micoureus paraguayanus	Micoureus paraguayanus	NA	Tate's woolly mouse opossum	Didelphi	0	Cooper et al. (2010)	0	0	NA	7	170.1	129.3	128	nocturnal	NA	30.82	NA	5.56	NA	NA	terrestrial	NA	NA	NA	omnivore	NA	NA	129.3	170.1	2.111598525	2.230704314	20.23653963	11.80031271	60.0858777	2595.531095	19.18925052	1475.946227	37.08044736	619.7417068
776	Mustela_eversmannii	148	Mustela_eversmanii	NA	Mustela eversmannii	Mustela eversmannii	NA	Steppe polecat	Carniv	0	Harrington et al. (2003)	0	0	NA	4	612	434.5	170	nocturnal	NA	NA	1	7.82	NA	solitary	semi-fossorial	NA	solitary	no	NA	8	NA	434.5	612	2.637989781	2.786751422	3.94267391	11.13117816	24.87965467	11981.71465	44.03032912	320.1226165	55.80017134	609.5954268
777	Nannospalax_judaei	1394	Nannospalax_ehrenbergi	NA	Spalax ehrenbergi 60chromosomes	Nannospalax judaei	Nannospalax ehrenbergi	Palestine blind mole rat	RodMyom	0	Nevo & Shkolnik (1974)	0	0	NA	4	121	75	95	NA	242.4	NA	NA	NA	NA	solitary	fossorial	NA	solitary	no	NA	NA	NA	56.2	127.3	1.749736316	2.104828404	18.87946966	11.05148667	42.26671426	5670.796944	26.53290431	179.1730847	99.59876488	176.9312168
778	Nannospalax_golani	1393	Nannospalax_ehrenbergi	NA	Spalax ehrenbergi 54chromosomes	Nannospalax golani	NA	Golan Heights blind mole rat	RodMyom	0	Haim et al. (1984)	0	0	NA	6	133.8	70.9	84	NA	242.4	NA	NA	NA	NA	solitary	fossorial	NA	solitary	no	NA	NA	NA	70.9	133.8	1.850646235	2.126456113	18.87946966	11.05148667	42.26671426	5670.796944	26.53290431	179.1730847	99.59876488	176.9312168
779	Spalax_carmeli	1387	Nannospalax_ehrenbergi	NA	Spalax ehrenbergi 58chromosomes	Nannospalax carmeli	NA	Southern Israeli blind subterranean mole rat	RodMyom	0	Nevo & Shkolnik (1974)	0	0	NA	4	117	99.5	130	NA	242.4	NA	NA	NA	NA	solitary	fossorial	NA	solitary	no	NA	NA	NA	81.8	126.6714286	1.912753304	2.102678668	18.87946966	11.05148667	42.26671426	5670.796944	26.53290431	179.1730847	99.59876488	176.9312168
780	Tamias_alpinus	1491	Neotamias_alpinus	NA	Eutamias alpinus	Tamias alpinus	Neotamias alpinus	Alpine chipmunk	RodSciuro	0	Heller & Gates (1971)	0	0	NA	6	39.1	57.87	168	diurnal	NA	NA	NA	4.5	NA	facultative	semi-fossorial	NA	NA	NA	NA	NA	NA	57.87	39.1	1.762453482	1.592176757	3.118423125	11.90508603	42.4265854	5596.163103	27.65145653	667.9150166	65.99471555	2868.33033
781	Tamias_amoenus	1492	Neotamias_amoenus	NA	Eutamias amoenus	Tamias amoenus	Neotamias amoenus	Yellow-pine chipmunk	RodSciuro	0	Kenagy & Vleck (1982)	0	0	NA	3	52.7	76.6	179	diurnal	62.4	152.81	1	5.19	NA	facultative	semi-fossorial	NA	solitary	no	herbivore	5	NA	92.9971875	55.4546875	1.968469814	1.743938262	7.534581895	15.57894303	40.47336889	7522.635134	37.41048208	362.510695	36.97409596	1405.63007
782	Tamias_merriami	1495	Neotamias_merriami	NA	Eutamias merriami	Tamias merriami	Neotamias merriami	Merriam's chipmunk	RodSciuro	0	Wunder (1970)	0	0	NA	10	75	78.8	142	diurnal	NA	NA	NA	4.5	NA	facultative	semi-fossorial	NA	NA	NA	NA	NA	NA	78.8	75	1.896526217	1.875061263	13.45469265	14.2255336	46.28918621	5767.913458	30.18405538	538.139329	81.68794166	937.8738436
783	Tamias_minimus	1496	Neotamias_minimus	NA	Eutamias minimus	Tamias minimus	Neotamias minimus	Least chipmunk	RodSciuro	0	Kenagy & Vleck (1982)	0	0	NA	4	33.5	51.3	167	diurnal	120	221.91	1	4.94	NA	facultative	semi-fossorial	NA	NA	NA	herbivore	5	NA	71.19796053	45.70592105	1.852467553	1.659972465	2.494833355	10.89040865	24.44462128	11346.03507	44.05254637	659.9209363	30.81544893	377.5772513
784	Tamias_palmeri	1503	Neotamias_palmeri	NA	Eutamias palmeri	Tamias palmeri	Neotamias palmeri	Palmer's chipmunk	RodSciuro	0	Yousef et al. (1974)	0	0	NA	8	69.4	113.1	216	diurnal	NA	NA	1	3.68	NA	facultative	semi-fossorial	NA	solitary	no	NA	4	NA	113.1	69.4	2.053462605	1.84135947	6.944932487	13.60598782	40.5	6877.270532	32.85569274	416.6397581	36.44515228	2528.045975
785	Tamias_speciosus	1504	Neotamias_speciosus	NA	Eutamias speciosus	Tamias speciosus	Neotamias speciosus	Lodgepole chipmunk	RodSciuro	0	Heller & Gates (1971)	0	0	NA	13	70.7	104.6	197	diurnal	64.8	76.48	1	4.15	NA	facultative	semi-fossorial	NA	NA	NA	omnivore	4	NA	104.6	70.7	2.019531685	1.849419414	8.999549788	12.68264756	42.5442954	5938.950506	29.21700163	673.0507615	78.15659455	1730.245084
786	Ningaui_yvonnae	1573	Ningaui_yvonneae	NA	Ningaui yvonneae	Ningaui yvonnae	Ningaui yvonneae	Southern ningaui	Dasyuro	0	Geiser & Baudinette (1988)	0	0	NA	3	11.6	15.66	110	nocturnal	NA	NA	2	7	NA	solitary	semi-fossorial	NA	NA	NA	NA	14	NA	14.28	8.2	1.154728207	0.913813852	17.03502966	13.90974027	49.60768176	4942.729072	27.9141441	316.2421054	23.93771697	153.7718438
787	Nyctophilus_timoriensis	385	Nyctophilus_major	major	Nyctophilus major (timoriensis)	Nyctophilus major	NA	Western long-eared bat	Chiro	0	Hosken (1997)	0	0	NA	5	13.6	20.4	128	nocturnal	NA	NA	NA	NA	NA	semi_facultative	flying	NA	NA	NA	NA	NA	NA	20.4	13.6	1.309630167	1.133538908	18.66949034	14.27699478	49.20279968	5174.670764	28.94318305	260.9159163	34.55998319	295.7099582
788	Myotomys_sloggetti	1327	Otomys_sloggetti	NA	Otomys sloggetti	Otomys sloggetti	NA	Sloggett's vlei rat	RodMyom	0	Richter et al. (1997)	0	0	NA	19	113.3	134	179	crepuscular	NA	NA	NA	1.44	NA	semi_facultative	semi-fossorial	NA	group_living	no	NA	NA	NA	134	113.3	2.127104798	2.05422991	14.09792788	14.87233642	53.65488026	4347.988467	27.4550371	653.9406783	55.56482337	1570.569383
789	Myotomys_unisulcatus	1328	Otomys_unisulcatus	NA	Otomys unisulcatus	Otomys unisulcatus	NA	Bush vlei rat	RodMyom	0	Du Plessis et al. (1989)	0	0	NA	11	96	106.6	161	crepuscular	NA	NA	NA	1.42	NA	semi_facultative	semi-fossorial	NA	solitary	no	NA	NA	NA	106.6	96	2.027757205	1.982271233	16.16791922	12.44644838	60.35415536	3008.166717	21.0666372	153.1500765	47.27527242	455.8116015
790	Phoca_groenlandica	182	Pagophilus_groenlandicus	NA	Phoca groenlandica	Phoca groenlandica	NA	Harp seal	Carniv	0	Gallivan & Ronald (1981)	0	0	NA	1	150000	28800	204	NA	NA	0.09	NA	1	NA	facultative	aquatic	NA	group_living	no	NA	NA	NA	32231.2	144220	4.508276475	5.159025491	-8.219234695	6.906680292	19.44691089	9782.896274	35.6097748	318.9302121	33.29807043	13.19434841
791	Manis_tetradactyla	480	Phataginus_tetradactyla	NA	Manis longicaudata	Manis tetradactyla	NA	Black-bellied pangolin	Pholi	0	Hildwein (1974)	0	0	NA	1	1430	242	51	nocturnal	240	NA	1	1.05	136	solitary	terrestrial	aseasonal	solitary	no	carnivore	1	na	242	1430	2.383815366	3.155336037	25.40586052	10.36067353	75.9283476	795.8383839	13.50657336	1583.872065	53.33516074	337.4491535
792	Manis_tricuspis	481	Phataginus_tricuspis	NA	Manis tricuspis	Manis tricuspis	NA	White-bellied pangolin	Pholi	0	Hildwein (1972b)	0	0	NA	1	2730	831.3	109	nocturnal	240	44.28	1	1	146	solitary	terrestrial	aseasonal	solitary	no	carnivore	1	na	384.3833333	1471.666667	2.584764549	3.167809453	24.19901635	9.478554734	77.03140923	758.5790325	12.10359128	2655.163457	65.10475545	334.8659055
793	Sigmodon_planifrons	1152	Sigmodon_alleni	NA	Sigmodon alleni planifrons	Sigmodon planifrons	Sigmodon alleni	Allen's cotton rat	RodMyom	0	Bowers (1971)	0	0	NA	1	155.6	207	219	cathemeral	NA	NA	NA	NA	NA	solitary	semi-fossorial	NA	solitary	no	NA	NA	NA	207	155.6	2.315970345	2.192009593	24.14328	14.07307	68.00878	1564.453	20.05967	1144.704	108.1417	744.134
794	Urogale_everetti	635	Tupaia_everetti	NA	NA	Urogale everetti	Tupaia everetti	Mindanao treeshrew	Scand	0	Nelson & Asling (1962)	0	1	Weigold (1979)	1	264	229.7	166	diurnal	138	NA	NA	1.63	NA	solitary	semi-fossorial	NA	NA	NA	NA	NA	NA	229.7	264	2.361160995	2.421603927	26.74252	8.256171	81.68239	567.0264	10.01474	3283.31	43.30151	83.69332
795	Vampyressa_nymphaea	299	Vampyriscus_nymphaea	NA	Vampyressa nymphaea	Vampyressa nymphaea	NA	Striped yellow-eared bat	Chiro	0	McNab (1969,1989)	0	0	NA	3	10.5	21.9	166	nocturnal	NA	NA	NA	0.99	NA	facultative	flying	NA	NA	NA	NA	NA	NA	21.9	10.5	1.340444115	1.021189299	25.96642	9.682891	79.42862	570.0734	12.21046	3464.263	52.1236	78.41834
796	Eptesicus_vulturnus	397	Vespadelus_vulturnus	NA	Vespadelus vulturnus	Eptesicus vulturnus	NA	Little forest bat	Chiro	0	Willis et al. (2005b)	0	0	NA	5	4	4.08	62	nocturnal	NA	NA	1	1	NA	semi_facultative	flying	seasonal	group_living	no	carnivore	1	10	4.08	4	0.610660163	0.602059991	13.1753	9.085773	50.22271	3090.983	17.97258	792.5101	23.00832	96.98968
797	Zaglossus_bruijni	1738	Zaglossus_bruijnii	NA	Zaglossus bruijni	Zaglossus bruijni	Zaglossus bruijnii	Western long-beaked echidna	Monotre	0	Dawson et al. (1978)	0	0	NA	2	13615	1102.8	45	nocturnal	NA	1.6	NA	1	NA	solitary	semi-fossorial	NA	solitary	no	NA	NA	NA	1140.333333	12510	3.057031819	4.09725731	25.90663	7.010673	82.90536	495.6244	8.509931	2839.45	19.69057	206.1497
4411	Mus_musculus	1283	NA	NA	Mus musculus	Mus musculus	NA	House mouse	RodMyom	0	Pearson (1947)	0	0	NA	3	15	25.05	146	nocturnal	72	4981.53	4.57	6.07	NA	semi_facultative	semi-fossorial	NA	NA	NA	carnivore	28	NA	32.89142857	18.20918367	1.517082737	1.260290477	NA	NA	NA	NA	NA	NA	NA	NA
4471	Mustela_nigripes	150	NA	NA	Mustela nigripes	Mustela nigripes	NA	Black-footed ferret	Carniv	0	Harrington et al. (2003)	0	0	NA	4	920	460	133	nocturnal	144	2	NA	3.43	NA	solitary	semi-fossorial	NA	solitary	no	carnivore	NA	NA	460	920	2.662757832	2.963787827	NA	NA	NA	NA	NA	NA	NA	NA
5351	Oryx_leucoryx	27	NA	NA	Oryx leucoryx	Oryx leucoryx	NA	Arabian oryx	Artio	0	Williams et al. (2001a)	0	0	NA	12	84100	18600	201	diurnal	NA	NA	1	1	NA	facultative	terrestrial	NA	group_living	no	NA	1	NA	17951.56	88754	4.254102195	4.948187935	NA	NA	NA	NA	NA	NA	NA	NA
5551	Paranyctimene_raptor	320	NA	NA	Paranyctimene raptor	Paranyctimene raptor	NA	Unstriped tube-nosed bat	Chiro	0	Bartholomew et al. (1970)	0	0	NA	13	21.3	29.4	133	nocturnal	NA	NA	2	0.98	NA	semi_facultative	flying	NA	solitary	no	NA	2	NA	28.03888889	21.93888889	1.4477608	1.341214629	NA	NA	NA	NA	NA	NA	NA	NA
